# Supplementary material for: RNA-Seq Provides Insights into VEGF-Induced Signaling in Human Retinal Microvascular Endothelial Cells: Implications in Retinopathy of Prematurity
Source: Int J Mol Sci. 2022 Jul 1;23(13):7354. doi: 10.3390/ijms23137354 (PMC9266443; doi:10.3390/ijms23137354)
Supplement: Supplementary file 1 [file ijms-23-07354-s001.zip › ijms-1763427-Supplementary_Tables.xlsx]

## Sheet: Table S1
	Concentration (ng/uL)	RNA Integrity Number	Library Protocol
C1	18	8.8	Illumina TruSeq Stranded mRNA Library Preparation Kit with polyA selection
C2	15	8.4	Illumina TruSeq Stranded mRNA Library Preparation Kit with polyA selection
C3	17	8.6	Illumina TruSeq Stranded mRNA Library Preparation Kit with polyA selection
CV1	25	8.5	Illumina TruSeq Stranded mRNA Library Preparation Kit with polyA selection
CV2	19	9	Illumina TruSeq Stranded mRNA Library Preparation Kit with polyA selection
CV3	19	8.8	Illumina TruSeq Stranded mRNA Library Preparation Kit with polyA selection
S1	21	8.3	Illumina TruSeq Stranded mRNA Library Preparation Kit with polyA selection
S2	18	9	Illumina TruSeq Stranded mRNA Library Preparation Kit with polyA selection
S3	19	8.2	Illumina TruSeq Stranded mRNA Library Preparation Kit with polyA selection
SV1	20	8.5	Illumina TruSeq Stranded mRNA Library Preparation Kit with polyA selection
SV2	23	8.9	Illumina TruSeq Stranded mRNA Library Preparation Kit with polyA selection
SV3	21	8.4	Illumina TruSeq Stranded mRNA Library Preparation Kit with polyA selection
C1	59.4	9.9	NEBNext Ultra II Directional RNA Library Prep with polyA mRNA isolation
C2	81.6	10	NEBNext Ultra II Directional RNA Library Prep with polyA mRNA isolation
C3	77.4	10	NEBNext Ultra II Directional RNA Library Prep with polyA mRNA isolation
CV1	56.2	10	NEBNext Ultra II Directional RNA Library Prep with polyA mRNA isolation
CV2	81.2	10	NEBNext Ultra II Directional RNA Library Prep with polyA mRNA isolation
CV3	80.2	10	NEBNext Ultra II Directional RNA Library Prep with polyA mRNA isolation
K1	72.2	10	NEBNext Ultra II Directional RNA Library Prep with polyA mRNA isolation
K2	108	9.9	NEBNext Ultra II Directional RNA Library Prep with polyA mRNA isolation
K3	64	9.8	NEBNext Ultra II Directional RNA Library Prep with polyA mRNA isolation
KV1	49.6	9.9	NEBNext Ultra II Directional RNA Library Prep with polyA mRNA isolation
KV2	53.8	9.9	NEBNext Ultra II Directional RNA Library Prep with polyA mRNA isolation
KV3	68	9.9	NEBNext Ultra II Directional RNA Library Prep with polyA mRNA isolation

## Sheet: Table S2
id	gene_name	biotype	chromosome	description	baseMean	log2FoldChange	lfcSE	stat	pvalue	padj
ENSG00000155011	DKK2	protein_coding	4	dickkopf WNT signaling pathway inhibitor 2	335.289	3.68148	0.17226	19.118	1.78701e-81	1.88653e-78
ENSG00000159200	RCAN1	protein_coding	21	regulator of calcineurin 1	2761.74	3.1137	0.103694	29.9125	1.35441e-196	9.29393e-193
ENSG00000099958	DERL3	protein_coding	22	derlin 3	107.355	3.09728	0.194983	12.9593	2.08027e-38	5.82647e-36
ENSG00000123358	NR4A1	protein_coding	12	nuclear receptor subfamily 4 group A member 1	387.156	3.07042	0.121816	23.9837	4.11429e-127	1.12929e-123
ENSG00000117525	F3	protein_coding	1	coagulation factor III, tissue factor	109.996	2.88755	0.181483	13.9473	3.26671e-44	1.04261e-41
ENSG00000159167	STC1	protein_coding	8	stanniocalcin 1	297.405	2.82204	0.201969	13.9103	5.48637e-44	1.71125e-41
ENSG00000051108	HERPUD1	protein_coding	16	homocysteine inducible ER protein with ubiquitin like domain 1	3073.37	2.8096	0.0855667	32.7465	3.40921e-235	4.6788e-231
ENSG00000154734	ADAMTS1	protein_coding	21	ADAM metallopeptidase with thrombospondin type 1 motif 1	3848.13	2.78897	0.104996	26.5161	6.31785e-155	2.8902e-151
ENSG00000091972	CD200	protein_coding	3	CD200 molecule	64.5947	2.29845	0.182893	11.0728	1.70035e-28	2.91694e-26
ENSG00000128590	DNAJB9	protein_coding	7	DnaJ heat shock protein family (Hsp40) member B9	1423.88	2.25838	0.106294	21.1799	1.46401e-99	2.23246e-96
ENSG00000163638	ADAMTS9	protein_coding	3	ADAM metallopeptidase with thrombospondin type 1 motif 9	794.987	2.13302	0.126	16.8441	1.15956e-63	6.36554e-61
ENSG00000103888	CEMIP	protein_coding	15	cell migration inducing hyaluronidase 1	47.0005	2.12002	0.194274	9.64045	5.39517e-22	6.11929e-20
ENSG00000136630	HLX	protein_coding	1	H2.0 like homeobox	166.395	2.10926	0.141815	14.3931	5.71838e-47	2.06524e-44
ENSG00000187678	SPRY4	protein_coding	5	sprouty RTK signaling antagonist 4	537.083	2.09555	0.112192	18.5275	1.2382e-76	1.13287e-73
ENSG00000101134	DOK5	protein_coding	20	docking protein 5	268.338	2.08052	0.156852	13.0976	3.39932e-39	9.71923e-37
ENSG00000115461	IGFBP5	protein_coding	2	insulin like growth factor binding protein 5	208.537	2.06192	0.201537	10.7471	6.11646e-27	9.43172e-25
ENSG00000129910	CDH15	protein_coding	16	cadherin 15	29.4148	2.04516	0.202889	8.13135	4.24519e-16	3.08259e-14
ENSG00000142188	TMEM50B	protein_coding	21	transmembrane protein 50B	475.263	2.01244	0.111426	17.9103	9.80732e-72	7.08398e-69
ENSG00000086619	ERO1B	protein_coding	1	endoplasmic reticulum oxidoreductase 1 beta	127.336	1.98304	0.149016	12.8499	8.60981e-38	2.36322e-35
ENSG00000128228	SDF2L1	protein_coding	22	stromal cell derived factor 2 like 1	529.35	1.97821	0.105964	18.523	1.34711e-76	1.15549e-73
ENSG00000184164	CRELD2	protein_coding	22	cysteine rich with EGF like domains 2	1160.34	1.95214	0.115186	16.9042	4.18975e-64	2.5e-61
ENSG00000104369	JPH1	protein_coding	8	junctophilin 1	64.6704	1.92988	0.183919	9.8196	9.27119e-23	1.06923e-20
ENSG00000179388	EGR3	protein_coding	8	early growth response 3	36.5325	1.87785	0.195463	8.5229	1.5561e-17	1.2865e-15
ENSG00000113811	SELENOK	protein_coding	3	selenoprotein K	753.664	1.87484	0.0956721	19.5102	8.99207e-85	1.12188e-81
ENSG00000049130	KITLG	protein_coding	12	KIT ligand	2375.82	1.84606	0.11325	16.2956	1.06078e-59	5.39191e-57
ENSG00000213626	LBH	protein_coding	2	LBH regulator of WNT signaling pathway	1402.61	1.84334	0.0839088	21.9288	1.37975e-106	2.7051e-103
ENSG00000104635	SLC39A14	protein_coding	8	solute carrier family 39 member 14	2323.07	1.84097	0.0877195	20.9622	1.45236e-97	1.99322e-94
ENSG00000113070	HBEGF	protein_coding	5	heparin binding EGF like growth factor	2309.43	1.79981	0.080967	22.2051	3.06278e-109	7.00559e-106
ENSG00000137727	ARHGAP20	protein_coding	11	Rho GTPase activating protein 20	212.884	1.76413	0.149657	11.6357	2.71465e-31	5.32226e-29
ENSG00000203761	MSTO2P	unprocessed_pseudogene	1	misato family member 2, pseudogene	43.1281	1.746	0.194832	8.34664	7.02311e-17	5.44549e-15
ENSG00000081189	MEF2C	protein_coding	5	myocyte enhancer factor 2C	810.303	1.72633	0.108073	15.926	4.18381e-57	1.91395e-54
ENSG00000136244	IL6	protein_coding	7	interleukin 6	576.296	1.71767	0.0936425	18.2534	1.94585e-74	1.57087e-71
ENSG00000107738	VSIR	protein_coding	10	V-set immunoregulatory receptor	374.171	1.69677	0.0978706	17.1851	3.43314e-66	2.14166e-63
ENSG00000128965	CHAC1	protein_coding	15	ChaC glutathione specific gamma-glutamylcyclotransferase 1	113.031	1.67531	0.14424	11.2992	1.32367e-29	2.42213e-27
ENSG00000167842	MIS12	protein_coding	17	MIS12 kinetochore complex component	586.926	1.67307	0.101754	16.3703	3.11526e-60	1.64438e-57
ENSG00000116741	RGS2	protein_coding	1	regulator of G protein signaling 2	698.039	1.66719	0.0964495	17.2291	1.60524e-66	1.04906e-63
ENSG00000261114		lncRNA	16	novel transcript, sense intronic to HERPUD1	28.7785	1.65323	0.203248	7.40144	1.34716e-13	7.25038e-12
ENSG00000073756	PTGS2	protein_coding	1	prostaglandin-endoperoxide synthase 2	4160.94	1.65493	0.103549	15.9801	1.75874e-57	8.62033e-55
ENSG00000123094	RASSF8	protein_coding	12	Ras association domain family member 8	1791.93	1.61307	0.100888	15.9773	1.84019e-57	8.70854e-55
ENSG00000146674	IGFBP3	protein_coding	7	insulin like growth factor binding protein 3	112.355	1.60889	0.149275	10.5275	6.45032e-26	8.94184e-24
ENSG00000044574	HSPA5	protein_coding	9	heat shock protein family A (Hsp70) member 5	35559.1	1.57955	0.063844	24.7393	4.04198e-135	1.3868e-131
ENSG00000105825	TFPI2	protein_coding	7	tissue factor pathway inhibitor 2	2021.47	1.57779	0.0812253	19.4034	7.22518e-84	8.2632e-81
ENSG00000153721	CNKSR3	protein_coding	6	CNKSR family member 3	924.973	1.57382	0.0930754	16.868	7.73788e-64	4.42478e-61
ENSG00000134363	FST	protein_coding	5	follistatin	1507.89	1.57125	0.182968	8.54357	1.30141e-17	1.10251e-15
ENSG00000165195	PIGA	protein_coding	X	phosphatidylinositol glycan anchor biosynthesis class A	160.443	1.56895	0.128276	12.0257	2.60521e-33	5.86129e-31
ENSG00000153234	NR4A2	protein_coding	2	nuclear receptor subfamily 4 group A member 2	39.71	1.56568	0.19338	7.60721	2.80076e-14	1.63565e-12
ENSG00000183395	PMCH	protein_coding	12	pro-melanin concentrating hormone	447.565	1.54231	0.109382	14.0338	9.68183e-45	3.32184e-42
ENSG00000198855	FICD	protein_coding	12	FIC domain protein adenylyltransferase	330.862	1.54122	0.109509	13.9742	2.24067e-44	7.32165e-42
ENSG00000147027	TMEM47	protein_coding	X	transmembrane protein 47	818.034	1.54297	0.132217	11.6447	2.4405e-31	4.85412e-29
ENSG00000166669	ATF7IP2	protein_coding	16	activating transcription factor 7 interacting protein 2	129.075	1.53386	0.145958	10.3259	5.38103e-25	7.10089e-23
ENSG00000006468	ETV1	protein_coding	7	ETS variant transcription factor 1	52.5404	1.53083	0.189734	7.74264	9.73716e-15	5.9925e-13
ENSG00000165272	AQP3	protein_coding	9	aquaporin 3 (Gill blood group)	53.985	1.5229	0.188173	7.78507	6.96745e-15	4.34642e-13
ENSG00000102554	KLF5	protein_coding	13	Kruppel like factor 5	85.0756	1.47896	0.169178	8.52526	1.52463e-17	1.26812e-15
ENSG00000102096	PIM2	protein_coding	X	Pim-2 proto-oncogene, serine/threonine kinase	130.783	1.47849	0.143842	10.1104	4.96994e-24	6.14482e-22
ENSG00000133800	LYVE1	protein_coding	11	lymphatic vessel endothelial hyaluronan receptor 1	121.52	1.47209	0.145615	9.91182	3.6984e-23	4.33819e-21
ENSG00000116132	PRRX1	protein_coding	1	paired related homeobox 1	28.2281	1.45008	0.201528	6.69553	2.14887e-11	9.01869e-10
ENSG00000119699	TGFB3	protein_coding	14	transforming growth factor beta 3	103.063	1.45126	0.178334	8.00655	1.17972e-15	8.01506e-14
ENSG00000120875	DUSP4	protein_coding	8	dual specificity phosphatase 4	871.998	1.44214	0.115079	12.5161	6.09913e-36	1.5219e-33
ENSG00000164211	STARD4	protein_coding	5	StAR related lipid transfer domain containing 4	1625.21	1.41334	0.136291	10.3633	3.64223e-25	4.85301e-23
ENSG00000071537	SEL1L	protein_coding	14	SEL1L adaptor subunit of ERAD E3 ubiquitin ligase	3971.85	1.41227	0.122585	11.5167	1.08732e-30	2.10175e-28
ENSG00000115009	CCL20	protein_coding	2	C-C motif chemokine ligand 20	66.5457	1.402	0.181057	7.53036	5.05989e-14	2.88141e-12
ENSG00000197147	LRRC8B	protein_coding	1	leucine rich repeat containing 8 VRAC subunit B	2197.58	1.4004	0.11367	12.3087	8.13384e-35	1.89201e-32
ENSG00000145050	MANF	protein_coding	3	mesencephalic astrocyte derived neurotrophic factor	2134.78	1.38671	0.0638366	21.7064	1.78638e-104	3.06453e-101
ENSG00000244405	ETV5	protein_coding	3	ETS variant transcription factor 5	287.786	1.38504	0.120627	11.42	3.32409e-30	6.16483e-28
ENSG00000180998	GPR137C	protein_coding	14	G protein-coupled receptor 137C	70.7773	1.36325	0.174084	7.69641	1.39942e-14	8.46062e-13
ENSG00000065911	MTHFD2	protein_coding	2	methylenetetrahydrofolate dehydrogenase (NADP+ dependent) 2, methenyltetrahydrofolate cyclohydrolase	1053.87	1.36142	0.0752423	18.0672	5.7728e-73	4.40144e-70
ENSG00000120833	SOCS2	protein_coding	12	suppressor of cytokine signaling 2	55.4016	1.357	0.174222	7.55538	4.17623e-14	2.3981e-12
ENSG00000211448	DIO2	protein_coding	14	iodothyronine deiodinase 2	205.877	1.35647	0.141525	9.54473	1.36457e-21	1.49818e-19
ENSG00000117152	RGS4	protein_coding	1	regulator of G protein signaling 4	1615.67	1.35614	0.0854725	15.8561	1.27625e-56	5.65009e-54
ENSG00000261270		lncRNA	16	novel transcript, sense intronic to HERPUD1	25.3833	1.35456	0.204625	6.29428	3.08829e-10	1.12424e-08
ENSG00000168389	MFSD2A	protein_coding	1	major facilitator superfamily domain containing 2A	93.7931	1.31997	0.150425	8.58867	8.79846e-18	7.59435e-16
ENSG00000172716	SLFN11	protein_coding	17	schlafen family member 11	2548.19	1.30912	0.109297	11.9655	5.39023e-33	1.19315e-30
ENSG00000007908	SELE	protein_coding	1	selectin E	597.306	1.29218	0.137883	9.24833	2.2802e-20	2.2974e-18
ENSG00000175899	A2M	protein_coding	12	alpha-2-macroglobulin	96.832	1.25836	0.160772	7.6933	1.43383e-14	8.60204e-13
ENSG00000091879	ANGPT2	protein_coding	8	angiopoietin 2	242.578	1.257	0.131765	9.46391	2.9665e-21	3.13171e-19
ENSG00000122877	EGR2	protein_coding	10	early growth response 2	15.8426	1.25072	0.203472	5.55406	2.79107e-08	7.15975e-07
ENSG00000175832	ETV4	protein_coding	17	ETS variant transcription factor 4	47.4453	1.24742	0.185117	6.53508	6.35765e-11	2.51448e-09
ENSG00000102755	FLT1	protein_coding	13	fms related receptor tyrosine kinase 1	3611.01	1.24224	0.0978128	12.6956	6.25856e-37	1.65178e-34
ENSG00000134109	EDEM1	protein_coding	3	ER degradation enhancing alpha-mannosidase like protein 1	1764.39	1.2387	0.0883563	14.0067	1.41761e-44	4.74518e-42
ENSG00000139318	DUSP6	protein_coding	12	dual specificity phosphatase 6	1045.31	1.23841	0.0898759	13.7626	4.27947e-43	1.30514e-40
ENSG00000125459	MSTO1	protein_coding	1	misato mitochondrial distribution and morphology regulator 1	217.003	1.23764	0.127397	9.64968	4.93073e-22	5.63911e-20
ENSG00000121898	CPXM2	protein_coding	10	carboxypeptidase X, M14 family member 2	35.1825	1.22431	0.193519	6.09301	1.10808e-09	3.67926e-08
ENSG00000278217		misc_RNA	11		37.2308	1.20768	0.193078	6.13391	8.57438e-10	2.91274e-08
ENSG00000095637	SORBS1	protein_coding	10	sorbin and SH3 domain containing 1	114.126	1.19589	0.144906	8.15628	3.45505e-16	2.53568e-14
ENSG00000149428	HYOU1	protein_coding	11	hypoxia up-regulated 1	8721.47	1.1972	0.100828	11.8704	1.68572e-32	3.55921e-30
ENSG00000095752	IL11	protein_coding	19	interleukin 11	41.2157	1.18198	0.193664	6.03926	1.54821e-09	5.02307e-08
ENSG00000173540	GMPPB	protein_coding	3	GDP-mannose pyrophosphorylase B	727.687	1.18181	0.10693	11.0356	2.57436e-28	4.36179e-26
ENSG00000135750	KCNK1	protein_coding	1	potassium two pore domain channel subfamily K member 1	73.2514	1.17957	0.166754	6.93888	3.9521e-12	1.85115e-10
ENSG00000144560	VGLL4	protein_coding	3	vestigial like family member 4	988.938	1.17479	0.0749597	15.6572	2.96814e-55	1.23439e-52
ENSG00000162298	SYVN1	protein_coding	11	synoviolin 1	842.211	1.17157	0.123031	9.5135	1.84355e-21	2.00801e-19
ENSG00000107968	MAP3K8	protein_coding	10	mitogen-activated protein kinase kinase kinase 8	73.1823	1.16974	0.173719	6.62673	3.43194e-11	1.40212e-09
ENSG00000095794	CREM	protein_coding	10	cAMP responsive element modulator	474.855	1.16809	0.0910753	12.7929	1.79753e-37	4.83711e-35
ENSG00000112139	MDGA1	protein_coding	6	MAM domain containing glycosylphosphatidylinositol anchor 1	44.2132	1.16482	0.191296	5.92638	3.09689e-09	9.44484e-08
ENSG00000184205	TSPYL2	protein_coding	X	TSPY like 2	1005.15	1.16323	0.135824	8.55615	1.16695e-17	1.00095e-15
ENSG00000161940	BCL6B	protein_coding	17	BCL6B transcription repressor	3683.4	1.14963	0.0984581	11.6737	1.73682e-31	3.61154e-29
ENSG00000169429	CXCL8	protein_coding	4	C-X-C motif chemokine ligand 8	2384.76	1.14708	0.186433	6.12795	8.90213e-10	2.99498e-08
ENSG00000198018	ENTPD7	protein_coding	10	ectonucleoside triphosphate diphosphohydrolase 7	1150.87	1.13052	0.0912145	12.3836	3.20691e-35	7.58821e-33
ENSG00000102580	DNAJC3	protein_coding	13	DnaJ heat shock protein family (Hsp40) member C3	2448.21	1.12767	0.105669	10.669	1.42164e-26	2.14403e-24
ENSG00000196611	MMP1	protein_coding	11	matrix metallopeptidase 1	159.073	1.12411	0.162814	6.86194	6.79299e-12	3.11796e-10
ENSG00000234465	PINLYP	protein_coding	19	phospholipase A2 inhibitor and LY6/PLAUR domain containing	63.0891	1.11459	0.193525	5.71915	1.0706e-08	2.96227e-07
ENSG00000104419	NDRG1	protein_coding	8	N-myc downstream regulated 1	2032.69	1.11336	0.0787025	14.1397	2.16147e-45	7.60614e-43
ENSG00000135709	KIAA0513	protein_coding	16	KIAA0513	161.734	1.11223	0.135343	8.18523	2.71789e-16	2.02719e-14
ENSG00000170396	ZNF804A	protein_coding	2	zinc finger protein 804A	241.876	1.11144	0.137978	8.02276	1.03398e-15	7.13079e-14
ENSG00000167797	CDK2AP2	protein_coding	11	cyclin dependent kinase 2 associated protein 2	479.26	1.10984	0.0965337	11.4539	2.2477e-30	4.22568e-28
ENSG00000230630	DNM3OS	lncRNA	1	DNM3 opposite strand/antisense RNA	142.292	1.10599	0.14428	7.63087	2.3318e-14	1.37346e-12
ENSG00000185015	CA13	protein_coding	8	carbonic anhydrase 13	46.0542	1.10041	0.182086	5.92828	3.06132e-09	9.35714e-08
ENSG00000140379	BCL2A1	protein_coding	15	BCL2 related protein A1	16.2568	1.09657	0.202953	5.01472	5.31094e-07	1.10287e-05
ENSG00000176018	LYSMD3	protein_coding	5	LysM domain containing 3	620.146	1.08797	0.114617	9.48532	2.41643e-21	2.61127e-19
ENSG00000178381	ZFAND2A	protein_coding	7	zinc finger AN1-type containing 2A	467.182	1.08733	0.107946	10.0551	8.72347e-24	1.05948e-21
ENSG00000197632	SERPINB2	protein_coding	18	serpin family B member 2	1137.72	1.08783	0.139024	7.83551	4.66932e-15	3.02272e-13
ENSG00000178726	THBD	protein_coding	20	thrombomodulin	410.402	1.07646	0.0997271	10.7933	3.70055e-27	5.83751e-25
ENSG00000276600	RAB7B	protein_coding	1	RAB7B, member RAS oncogene family	43.6426	1.07359	0.192336	5.59914	2.1542e-08	5.67452e-07
ENSG00000104368	PLAT	protein_coding	8	plasminogen activator, tissue type	2777.94	1.06844	0.0681682	15.6739	2.28253e-55	9.7892e-53
ENSG00000196352	CD55	protein_coding	1	CD55 molecule (Cromer blood group)	1764.65	1.06785	0.0708495	15.063	2.83473e-51	1.11154e-48
ENSG00000181773	GPR3	protein_coding	1	G protein-coupled receptor 3	16.1347	1.06163	0.203544	5.0144	5.3199e-07	1.10287e-05
ENSG00000206538	VGLL3	protein_coding	3	vestigial like family member 3	292.897	1.06322	0.155047	6.84733	7.52388e-12	3.43049e-10
ENSG00000094804	CDC6	protein_coding	17	cell division cycle 6	228.649	1.05544	0.134064	7.83	4.87886e-15	3.13617e-13
ENSG00000047365	ARAP2	protein_coding	4	ArfGAP with RhoGAP domain, ankyrin repeat and PH domain 2	24.9539	1.04451	0.202451	5.05544	4.29397e-07	9.08776e-06
ENSG00000090520	DNAJB11	protein_coding	3	DnaJ heat shock protein family (Hsp40) member B11	2165.18	1.04561	0.0709571	14.7299	4.14111e-49	1.57868e-46
ENSG00000155660	PDIA4	protein_coding	7	protein disulfide isomerase family A member 4	10303.1	1.04083	0.100349	10.374	3.25706e-25	4.38235e-23
ENSG00000139514	SLC7A1	protein_coding	13	solute carrier family 7 member 1	1805.61	1.03911	0.0836312	12.4201	2.03236e-35	4.89334e-33
ENSG00000116833	NR5A2	protein_coding	1	nuclear receptor subfamily 5 group A member 2	283.424	1.03616	0.121591	8.4782	2.28701e-17	1.87946e-15
ENSG00000164023	SGMS2	protein_coding	4	sphingomyelin synthase 2	709.419	1.03633	0.121055	8.55293	1.19999e-17	1.0229e-15
ENSG00000247400	DNAJC3-DT	lncRNA	13	DNAJC3 divergent transcript	56.9643	1.03382	0.17665	5.72206	1.05242e-08	2.92969e-07
ENSG00000158470	B4GALT5	protein_coding	20	beta-1,4-galactosyltransferase 5	2527.56	1.03379	0.0818223	12.6298	1.44724e-36	3.74754e-34
ENSG00000158859	ADAMTS4	protein_coding	1	ADAM metallopeptidase with thrombospondin type 1 motif 4	365.192	1.0284	0.117495	8.72241	2.72331e-18	2.39582e-16
ENSG00000165997	ARL5B	protein_coding	10	ADP ribosylation factor like GTPase 5B	893.244	1.02913	0.128444	8.01253	1.1237e-15	7.71086e-14
ENSG00000183090	FREM3	protein_coding	4	FRAS1 related extracellular matrix 3	20.9988	1.02018	0.203406	4.73448	2.19615e-06	3.98676e-05
ENSG00000129514	FOXA1	protein_coding	14	forkhead box A1	43.3018	1.02051	0.187441	5.36392	8.14349e-08	1.93358e-06
ENSG00000120129	DUSP1	protein_coding	5	dual specificity phosphatase 1	670.447	1.02302	0.146278	6.99702	2.61468e-12	1.24166e-10
ENSG00000118985	ELL2	protein_coding	5	elongation factor for RNA polymerase II 2	1137.09	1.02116	0.0773544	13.1902	9.98726e-40	2.91628e-37
ENSG00000154760	SLFN13	protein_coding	17	schlafen family member 13	35.7407	1.01866	0.192496	5.14449	2.68253e-07	5.84365e-06
ENSG00000184702	SEPTIN5	protein_coding	22	septin 5	153.299	1.01862	0.166733	6.11568	9.61487e-10	3.22627e-08
ENSG00000138166	DUSP5	protein_coding	10	dual specificity phosphatase 5	485.455	1.01212	0.148432	6.81567	9.38283e-12	4.19446e-10
ENSG00000169359	SLC33A1	protein_coding	3	solute carrier family 33 member 1	631.619	1.0106	0.115545	8.73648	2.40491e-18	2.12936e-16
ENSG00000138709	LARP1B	protein_coding	4	La ribonucleoprotein 1B	503.56	1.00755	0.0946499	10.6281	2.20636e-26	3.18738e-24
ENSG00000064225	ST3GAL6	protein_coding	3	ST3 beta-galactoside alpha-2,3-sialyltransferase 6	521.318	1.005	0.108448	9.21376	3.14893e-20	3.06496e-18
ENSG00000175505	CLCF1	protein_coding	11	cardiotrophin like cytokine factor 1	92.6894	1.00009	0.167472	5.94214	2.81326e-09	8.7154e-08
ENSG00000242550	SERPINB10	protein_coding	18	serpin family B member 10	469.942	1.00003	0.147731	6.77887	1.21121e-11	5.31333e-10
ENSG00000173221	GLRX	protein_coding	5	glutaredoxin	332.151	0.998306	0.0983457	10.1239	4.32837e-24	5.40024e-22
ENSG00000131620	ANO1	protein_coding	11	anoctamin 1	15.9842	0.993233	0.203339	4.80744	1.52876e-06	2.88196e-05
ENSG00000011422	PLAUR	protein_coding	19	plasminogen activator, urokinase receptor	1077.98	0.991528	0.0936871	10.5809	3.65332e-26	5.22273e-24
ENSG00000237870		lncRNA	7	novel transcript	337.821	0.989703	0.0959883	10.2659	1.00379e-24	1.29963e-22
ENSG00000010818	HIVEP2	protein_coding	6	HIVEP zinc finger 2	234.181	0.989116	0.172072	5.74854	9.00166e-09	2.53083e-07
ENSG00000067955	CBFB	protein_coding	16	core-binding factor subunit beta	1198.08	0.98535	0.112424	8.76047	1.94444e-18	1.75562e-16
ENSG00000140044	JDP2	protein_coding	14	Jun dimerization protein 2	26.7261	0.976382	0.199874	4.7926	1.6463e-06	3.08658e-05
ENSG00000099937	SERPIND1	protein_coding	22	serpin family D member 1	91.3482	0.972489	0.1596	6.03844	1.55608e-09	5.03669e-08
ENSG00000259706	HSP90B2P	processed_pseudogene	15	heat shock protein 90 beta family member 2, pseudogene	82.7664	0.972002	0.157363	6.09945	1.06431e-09	3.54529e-08
ENSG00000090530	P3H2	protein_coding	3	prolyl 3-hydroxylase 2	597.998	0.969979	0.115021	8.42999	3.45687e-17	2.80722e-15
ENSG00000172613	RAD9A	protein_coding	11	RAD9 checkpoint clamp component A	168.79	0.969657	0.177216	5.46436	4.64588e-08	1.14676e-06
ENSG00000155304	HSPA13	protein_coding	21	heat shock protein family A (Hsp70) member 13	1274.15	0.966262	0.0963314	10.0253	1.17951e-23	1.41996e-21
ENSG00000162407	PLPP3	protein_coding	1	phospholipid phosphatase 3	598.606	0.962753	0.0825126	11.6551	2.16225e-31	4.36393e-29
ENSG00000109814	UGDH	protein_coding	4	UDP-glucose 6-dehydrogenase	1927.41	0.958615	0.0660448	14.5075	1.086e-47	4.02816e-45
ENSG00000186205	MTARC1	protein_coding	1	mitochondrial amidoxime reducing component 1	17.7059	0.952744	0.204598	4.58926	4.44818e-06	7.53664e-05
ENSG00000137872	SEMA6D	protein_coding	15	semaphorin 6D	111.388	0.955173	0.166207	5.686	1.3005e-08	3.52728e-07
ENSG00000107984	DKK1	protein_coding	10	dickkopf WNT signaling pathway inhibitor 1	2255.89	0.952555	0.0701163	13.5817	5.13978e-42	1.53344e-39
ENSG00000232517	CSPG4BP	unitary_pseudogene	5	chondroitin sulfate proteoglycan family member 4B, pseudogene	54.6591	0.948725	0.172813	5.41389	6.16711e-08	1.49536e-06
ENSG00000120742	SERP1	protein_coding	3	stress associated endoplasmic reticulum protein 1	2433.72	0.943575	0.0885474	10.6546	1.65988e-26	2.42342e-24
ENSG00000206560	ANKRD28	protein_coding	3	ankyrin repeat domain 28	2209.15	0.93997	0.0858212	10.949	6.72089e-28	1.08515e-25
ENSG00000225697	SLC26A6	protein_coding	3	solute carrier family 26 member 6	382.256	0.939436	0.152864	6.14618	7.93737e-10	2.70976e-08
ENSG00000103257	SLC7A5	protein_coding	16	solute carrier family 7 member 5	1063.89	0.937568	0.0921439	10.1702	2.69492e-24	3.45654e-22
ENSG00000143851	PTPN7	protein_coding	1	protein tyrosine phosphatase non-receptor type 7	29.5199	0.934363	0.199529	4.58293	4.58513e-06	7.74955e-05
ENSG00000131979	GCH1	protein_coding	14	GTP cyclohydrolase 1	127.92	0.934853	0.149579	6.21719	5.06134e-10	1.79488e-08
ENSG00000128918	ALDH1A2	protein_coding	15	aldehyde dehydrogenase 1 family member A2	601.878	0.932011	0.111928	8.32044	8.76357e-17	6.71906e-15
ENSG00000172071	EIF2AK3	protein_coding	2	eukaryotic translation initiation factor 2 alpha kinase 3	509.546	0.931237	0.0921313	10.0951	5.80783e-24	7.11666e-22
ENSG00000166598	HSP90B1	protein_coding	12	heat shock protein 90 beta family member 1	46008.7	0.93086	0.0847621	10.9813	4.69981e-28	7.77731e-26
ENSG00000182253	SYNM	protein_coding	15	synemin	738.596	0.927314	0.101668	9.11646	7.76217e-20	7.50197e-18
ENSG00000117519	CNN3	protein_coding	1	calponin 3	6852.16	0.926044	0.0928679	9.9695	2.0727e-23	2.47355e-21
ENSG00000119508	NR4A3	protein_coding	9	nuclear receptor subfamily 4 group A member 3	40.0667	0.924827	0.191418	5.34237	9.17407e-08	2.1598e-06
ENSG00000072849	DERL2	protein_coding	17	derlin 2	853.882	0.924363	0.0764521	12.0819	1.31715e-33	3.01275e-31
ENSG00000136826	KLF4	protein_coding	9	Kruppel like factor 4	287.77	0.924067	0.157741	5.8904	3.85255e-09	1.1519e-07
ENSG00000176020	AMIGO3	protein_coding	3	adhesion molecule with Ig like domain 3	85.6726	0.917908	0.165985	5.50057	3.78567e-08	9.55046e-07
ENSG00000174943	KCTD13	protein_coding	16	potassium channel tetramerization domain containing 13	177.12	0.916025	0.123888	7.36264	1.80303e-13	9.55398e-12
ENSG00000215895	HSPA5P1	processed_pseudogene	1	HSPA5 pseudogene 1	20.8653	0.895601	0.204514	4.31764	1.57709e-05	0.000227353
ENSG00000128567	PODXL	protein_coding	7	podocalyxin like	7193.62	0.890381	0.079485	11.2037	3.90957e-29	6.87884e-27
ENSG00000241749	RPSAP52	transcribed_processed_pseudogene	12	ribosomal protein SA pseudogene 52	49.6533	0.88883	0.185042	4.7703	1.83952e-06	3.40237e-05
ENSG00000114737	CISH	protein_coding	3	cytokine inducible SH2 containing protein	55.0954	0.886747	0.179605	4.87971	1.06239e-06	2.06228e-05
ENSG00000198805	PNP	protein_coding	14	purine nucleoside phosphorylase	2938.98	0.886545	0.0839945	10.5549	4.82348e-26	6.75484e-24
ENSG00000006459	KDM7A	protein_coding	7	lysine demethylase 7A	247.367	0.885991	0.119984	7.367	1.74515e-13	9.28313e-12
ENSG00000101194	SLC17A9	protein_coding	20	solute carrier family 17 member 9	757.102	0.886965	0.132268	6.70147	2.06332e-11	8.68618e-10
ENSG00000073737	DHRS9	protein_coding	2	dehydrogenase/reductase 9	41.8098	0.883757	0.187668	4.63104	3.63838e-06	6.273e-05
ENSG00000064651	SLC12A2	protein_coding	5	solute carrier family 12 member 2	1897.45	0.885839	0.134133	6.59524	4.24575e-11	1.70255e-09
ENSG00000134970	TMED7	protein_coding	5	transmembrane p24 trafficking protein 7	1635.49	0.885703	0.137716	6.4328	1.25272e-10	4.78896e-09
ENSG00000170873	MTSS1	protein_coding	8	MTSS I-BAR domain containing 1	891.968	0.883698	0.0823829	10.7221	8.02044e-27	1.22303e-24
ENSG00000008405	CRY1	protein_coding	12	cryptochrome circadian regulator 1	596.76	0.883271	0.0919552	9.59269	8.58192e-22	9.65396e-20
ENSG00000254481	PTP4A2P2	processed_pseudogene	11	PTP4A2 pseudogene 2	20.3716	0.880747	0.204757	4.16378	3.13018e-05	0.000414658
ENSG00000167772	ANGPTL4	protein_coding	19	angiopoietin like 4	386.27	0.883812	0.143419	6.17001	6.82868e-10	2.36062e-08
ENSG00000166822	TMEM170A	protein_coding	16	transmembrane protein 170A	201.347	0.879156	0.123298	7.10605	1.1941e-12	5.81131e-11
ENSG00000120738	EGR1	protein_coding	5	early growth response 1	197.702	0.879264	0.205152	4.30338	1.68213e-05	0.000240977
ENSG00000017427	IGF1	protein_coding	12	insulin like growth factor 1	69.5598	0.878242	0.184686	4.75399	1.9944e-06	3.65924e-05
ENSG00000174437	ATP2A2	protein_coding	12	ATPase sarcoplasmic/endoplasmic reticulum Ca2+ transporting 2	5292.36	0.874856	0.0940378	9.30203	1.37793e-20	1.41125e-18
ENSG00000164761	TNFRSF11B	protein_coding	8	TNF receptor superfamily member 11b	46.7389	0.870825	0.187812	4.64162	3.45688e-06	5.99017e-05
ENSG00000278144		misc_RNA	11		46.4283	0.871786	0.203019	4.22817	2.35595e-05	0.000323654
ENSG00000166886	NAB2	protein_coding	12	NGFI-A binding protein 2	320.634	0.869924	0.128965	6.73658	1.62161e-11	6.97646e-10
ENSG00000203930	LINC00632	lncRNA	X	long intergenic non-protein coding RNA 632	22.3721	0.866749	0.203452	4.11315	3.903e-05	0.000500605
ENSG00000067113	PLPP1	protein_coding	5	phospholipid phosphatase 1	414.719	0.869359	0.112841	7.69727	1.39001e-14	8.45253e-13
ENSG00000135905	DOCK10	protein_coding	2	dedicator of cytokinesis 10	1889.78	0.867474	0.093292	9.29958	1.41008e-20	1.43347e-18
ENSG00000205710	C17orf107	protein_coding	17	chromosome 17 open reading frame 107	21.499	0.863479	0.202831	4.22201	2.4213e-05	0.000331636
ENSG00000164283	ESM1	protein_coding	5	endothelial cell specific molecule 1	7525.33	0.866125	0.0871956	9.93126	3.04381e-23	3.60114e-21
ENSG00000182325	FBXL6	protein_coding	8	F-box and leucine rich repeat protein 6	112.086	0.865721	0.178718	4.83176	1.3533e-06	2.57954e-05
ENSG00000116679	IVNS1ABP	protein_coding	1	influenza virus NS1A binding protein	1586.46	0.861773	0.0796661	10.8126	3.00189e-27	4.79047e-25
ENSG00000164284	GRPEL2	protein_coding	5	GrpE like 2, mitochondrial	308.102	0.859711	0.10291	8.34049	7.39806e-17	5.70399e-15
ENSG00000198833	UBE2J1	protein_coding	6	ubiquitin conjugating enzyme E2 J1	2749.28	0.856868	0.0687133	12.4662	1.14127e-35	2.79691e-33
ENSG00000198743	SLC5A3	protein_coding	21	solute carrier family 5 member 3	434.275	0.856195	0.196457	4.44813	8.66199e-06	0.000134325
ENSG00000134490	TMEM241	protein_coding	18	transmembrane protein 241	100.34	0.854048	0.154048	5.53622	3.09069e-08	7.89881e-07
ENSG00000275131	PDE4DIPP2	transcribed_unprocessed_pseudogene	1	PDE4DIP pseudogene 2	42.3106	0.852047	0.188957	4.43251	9.31445e-06	0.000142262
ENSG00000153989	NUS1	protein_coding	6	NUS1 dehydrodolichyl diphosphate synthase subunit	267.726	0.851514	0.115028	7.3877	1.49386e-13	7.97733e-12
ENSG00000105855	ITGB8	protein_coding	7	integrin subunit beta 8	754.298	0.841589	0.185086	4.59251	4.37945e-06	7.45701e-05
ENSG00000112715	VEGFA	protein_coding	6	vascular endothelial growth factor A	274.226	0.836631	0.123162	6.79073	1.11567e-11	4.92331e-10
ENSG00000138386	NAB1	protein_coding	2	NGFI-A binding protein 1	259.966	0.834188	0.121046	6.87502	6.19809e-12	2.87374e-10
ENSG00000158683	PKD1L1	protein_coding	7	polycystin 1 like 1, transient receptor potential channel interacting	70.6582	0.833927	0.177193	4.68757	2.76475e-06	4.89592e-05
ENSG00000112773	TENT5A	protein_coding	6	terminal nucleotidyltransferase 5A	137.037	0.831672	0.146306	5.65018	1.60283e-08	4.31319e-07
ENSG00000111711	GOLT1B	protein_coding	12	golgi transport 1B	1159.28	0.831271	0.121452	6.84835	7.47053e-12	3.41752e-10
ENSG00000137266	SLC22A23	protein_coding	6	solute carrier family 22 member 23	157.666	0.828136	0.144735	5.7097	1.13178e-08	3.11273e-07
ENSG00000178104	PDE4DIP	protein_coding	1	phosphodiesterase 4D interacting protein	392.349	0.82794	0.108562	7.61957	2.54521e-14	1.49275e-12
ENSG00000171408	PDE7B	protein_coding	6	phosphodiesterase 7B	284.102	0.827729	0.109794	7.51501	5.69068e-14	3.22723e-12
ENSG00000140873	ADAMTS18	protein_coding	16	ADAM metallopeptidase with thrombospondin type 1 motif 18	1178.89	0.824852	0.124912	6.60626	3.94142e-11	1.59094e-09
ENSG00000105088	OLFM2	protein_coding	19	olfactomedin 2	52.3766	0.82269	0.185973	4.45421	8.42034e-06	0.000131468
ENSG00000166670	MMP10	protein_coding	11	matrix metallopeptidase 10	291.596	0.822262	0.10493	7.81643	5.43426e-15	3.45277e-13
ENSG00000152601	MBNL1	protein_coding	3	muscleblind like splicing regulator 1	3860.93	0.822832	0.102404	8.03082	9.68232e-16	6.74519e-14
ENSG00000102879	CORO1A	protein_coding	16	coronin 1A	31.4996	0.820388	0.202658	3.99315	6.52014e-05	0.000772066
ENSG00000064692	SNCAIP	protein_coding	5	synuclein alpha interacting protein	118.013	0.819814	0.164418	4.96001	7.04909e-07	1.42477e-05
ENSG00000171174	RBKS	protein_coding	2	ribokinase	27.4673	0.816153	0.199862	4.03733	5.40623e-05	0.000657176
ENSG00000149289	ZC3H12C	protein_coding	11	zinc finger CCCH-type containing 12C	382.712	0.818744	0.141909	5.74212	9.34965e-09	2.61333e-07
ENSG00000023445	BIRC3	protein_coding	11	baculoviral IAP repeat containing 3	761.723	0.816192	0.130181	6.26263	3.78541e-10	1.37074e-08
ENSG00000166510	CCDC68	protein_coding	18	coiled-coil domain containing 68	167.326	0.812042	0.134195	6.0269	1.67129e-09	5.38424e-08
ENSG00000119523	ALG2	protein_coding	9	ALG2 alpha-1,3/1,6-mannosyltransferase	1040.68	0.810923	0.0727683	11.1358	8.39738e-29	1.45881e-26
ENSG00000075213	SEMA3A	protein_coding	7	semaphorin 3A	157.583	0.810189	0.130891	6.16768	6.92982e-10	2.38358e-08
ENSG00000150630	VEGFC	protein_coding	4	vascular endothelial growth factor C	1276.71	0.810621	0.0772033	10.4954	9.07095e-26	1.2449e-23
ENSG00000182158	CREB3L2	protein_coding	7	cAMP responsive element binding protein 3 like 2	1583.72	0.808919	0.084621	9.55648	1.21835e-21	1.34843e-19
ENSG00000112183	RBM24	protein_coding	6	RNA binding motif protein 24	37.6442	0.806757	0.188028	4.24199	2.21551e-05	0.0003062
ENSG00000111859	NEDD9	protein_coding	6	neural precursor cell expressed, developmentally down-regulated 9	1864.6	0.805079	0.119706	6.7292	1.70597e-11	7.29368e-10
ENSG00000186594	MIR22HG	lncRNA	17	MIR22 host gene	1199.13	0.803827	0.121651	6.61022	3.83746e-11	1.55355e-09
ENSG00000149948	HMGA2	protein_coding	12	high mobility group AT-hook 2	1348.94	0.803738	0.127517	6.30602	2.86306e-10	1.0478e-08
ENSG00000186300	ZNF555	protein_coding	19	zinc finger protein 555	102.196	0.80007	0.14617	5.43765	5.39867e-08	1.31601e-06
ENSG00000070882	OSBPL3	protein_coding	7	oxysterol binding protein like 3	887.766	0.800633	0.0853814	9.37367	7.00562e-21	7.28372e-19
ENSG00000181788	SIAH2	protein_coding	3	siah E3 ubiquitin protein ligase 2	407.009	0.796557	0.0967571	8.2208	2.02149e-16	1.516e-14
ENSG00000166471	TMEM41B	protein_coding	11	transmembrane protein 41B	362.174	0.795183	0.10681	7.43022	1.08414e-13	5.92779e-12
ENSG00000152413	HOMER1	protein_coding	5	homer scaffold protein 1	103.283	0.794441	0.171185	4.64497	3.40127e-06	5.90873e-05
ENSG00000143153	ATP1B1	protein_coding	1	ATPase Na+/K+ transporting subunit beta 1	1505.43	0.79268	0.07814	10.1424	3.58343e-24	4.55361e-22
ENSG00000187098	MITF	protein_coding	3	melanocyte inducing transcription factor	55.567	0.789669	0.184984	4.25017	2.1361e-05	0.000296719
ENSG00000198108	CHSY3	protein_coding	5	chondroitin sulfate synthase 3	113.36	0.788941	0.145855	5.41539	6.11543e-08	1.48545e-06
ENSG00000253837		lncRNA	8	novel transcript	51.3284	0.786432	0.18037	4.29053	1.78245e-05	0.000254287
ENSG00000130066	SAT1	protein_coding	X	spermidine/spermine N1-acetyltransferase 1	2061.62	0.788134	0.134201	5.87155	4.31743e-09	1.27975e-07
ENSG00000145860	RNF145	protein_coding	5	ring finger protein 145	1119.18	0.784076	0.0958035	8.17886	2.86549e-16	2.12573e-14
ENSG00000020577	SAMD4A	protein_coding	14	sterile alpha motif domain containing 4A	2056.27	0.778368	0.0723077	10.7631	5.13889e-27	8.01434e-25
ENSG00000196449	YRDC	protein_coding	1	yrdC N6-threonylcarbamoyltransferase domain containing	491.861	0.776815	0.0999829	7.76226	8.34271e-15	5.15745e-13
ENSG00000120686	UFM1	protein_coding	13	ubiquitin fold modifier 1	1133.76	0.772389	0.0761988	10.1338	3.91204e-24	4.92558e-22
ENSG00000134480	CCNH	protein_coding	5	cyclin H	564.631	0.770919	0.0884576	8.70668	3.12914e-18	2.73531e-16
ENSG00000164484	TMEM200A	protein_coding	6	transmembrane protein 200A	245.091	0.76968	0.122438	6.27147	3.57648e-10	1.29851e-08
ENSG00000270069	MIR222HG	lncRNA	X	miR222/221 cluster host gene	164.507	0.765749	0.204852	3.81271	0.00013745	0.00147372
ENSG00000133740	E2F5	protein_coding	8	E2F transcription factor 5	128.564	0.765162	0.146555	5.20293	1.96171e-07	4.36345e-06
ENSG00000252690		lncRNA	15	TEC	48.5354	0.761727	0.191764	3.91276	9.12476e-05	0.00103666
ENSG00000147162	OGT	protein_coding	X	O-linked N-acetylglucosamine (GlcNAc) transferase	2232.61	0.7604	0.126177	6.02485	1.69271e-09	5.42775e-08
ENSG00000159399	HK2	protein_coding	2	hexokinase 2	223.361	0.758891	0.113582	6.66475	2.65112e-11	1.09922e-09
ENSG00000240602	AADACP1	transcribed_unprocessed_pseudogene	3	arylacetamide deacetylase pseudogene 1	39.3207	0.757077	0.189876	3.93975	8.15679e-05	0.000942288
ENSG00000156504	PABIR2	protein_coding	X	PABIR family member 2	156.146	0.756853	0.13472	5.59242	2.2392e-08	5.86466e-07
ENSG00000161654	LSM12	protein_coding	17	LSM12 homolog	44.6941	0.756264	0.195302	3.85994	0.000113415	0.0012452
ENSG00000135241	PNPLA8	protein_coding	7	patatin like phospholipase domain containing 8	745.676	0.754426	0.0856102	8.80657	1.29029e-18	1.18053e-16
ENSG00000171877	FRMD5	protein_coding	15	FERM domain containing 5	965.814	0.75406	0.0712664	10.577	3.80934e-26	5.38963e-24
ENSG00000111696	NT5DC3	protein_coding	12	5'-nucleotidase domain containing 3	99.8198	0.752408	0.159623	4.6704	3.00617e-06	5.26905e-05
ENSG00000196123	KIAA0895L	protein_coding	16	KIAA0895 like	202.098	0.75379	0.165276	4.57202	4.83037e-06	8.07771e-05
ENSG00000163376	KBTBD8	protein_coding	3	kelch repeat and BTB domain containing 8	103.004	0.749548	0.171555	4.38441	1.16301e-05	0.000173115
ENSG00000101310	SEC23B	protein_coding	20	SEC23 homolog B, COPII coat complex component	1323.96	0.7491	0.0797268	9.39344	5.80716e-21	6.08378e-19
ENSG00000136111	TBC1D4	protein_coding	13	TBC1 domain family member 4	2357.39	0.748939	0.0862513	8.67935	3.98051e-18	3.4575e-16
ENSG00000197608	ZNF841	protein_coding	19	zinc finger protein 841	208.59	0.747905	0.124382	5.99627	2.01896e-09	6.38437e-08
ENSG00000070669	ASNS	protein_coding	7	asparagine synthetase (glutamine-hydrolyzing)	224.66	0.747601	0.133741	5.57595	2.46189e-08	6.35094e-07
ENSG00000123505	AMD1	protein_coding	6	adenosylmethionine decarboxylase 1	964.943	0.747438	0.110216	6.7788	1.2118e-11	5.31333e-10
ENSG00000066855	MTFR1	protein_coding	8	mitochondrial fission regulator 1	337.916	0.746406	0.116003	6.42222	1.34305e-10	5.12002e-09
ENSG00000178401	DNAJC22	protein_coding	12	DnaJ heat shock protein family (Hsp40) member C22	29.27	0.744641	0.200856	3.6426	0.000269899	0.00260852
ENSG00000185022	MAFF	protein_coding	22	MAF bZIP transcription factor F	1136.9	0.746898	0.135952	5.49158	3.98356e-08	9.99457e-07
ENSG00000248187		lncRNA	4	novel transcript	83.3738	0.745039	0.168666	4.40142	1.07547e-05	0.000161953
ENSG00000171928	TVP23B	protein_coding	17	trans-golgi network vesicle protein 23 homolog B	246.576	0.744581	0.111314	6.68274	2.34508e-11	9.75268e-10
ENSG00000162878	PKDCC	protein_coding	2	protein kinase domain containing, cytoplasmic	41.1501	0.743016	0.18309	4.03238	5.52151e-05	0.000666658
ENSG00000144366	GULP1	protein_coding	2	GULP PTB domain containing engulfment adaptor 1	420.388	0.744684	0.130608	5.70342	1.17428e-08	3.21674e-07
ENSG00000199161	MIR126	miRNA	9	microRNA 126	16.5195	0.741533	0.200568	3.90048	9.60004e-05	0.00107816
ENSG00000131871	SELENOS	protein_coding	15	selenoprotein S	1134.98	0.738839	0.0772466	9.56024	1.17479e-21	1.3108e-19
ENSG00000135185	TMEM243	protein_coding	7	transmembrane protein 243	218.367	0.738285	0.110048	6.69004	2.23106e-11	9.33509e-10
ENSG00000154217	PITPNC1	protein_coding	17	phosphatidylinositol transfer protein cytoplasmic 1	97.5661	0.735378	0.148553	4.91768	8.75772e-07	1.7244e-05
ENSG00000153250	RBMS1	protein_coding	2	RNA binding motif single stranded interacting protein 1	1237.76	0.73542	0.0939274	7.8273	4.98474e-15	3.18189e-13
ENSG00000123700	KCNJ2	protein_coding	17	potassium inwardly rectifying channel subfamily J member 2	197.991	0.733662	0.120393	6.08256	1.1828e-09	3.9021e-08
ENSG00000100221	JOSD1	protein_coding	22	Josephin domain containing 1	2041.93	0.732395	0.0584933	12.518	5.94865e-36	1.51184e-33
ENSG00000175592	FOSL1	protein_coding	11	FOS like 1, AP-1 transcription factor subunit	1089.12	0.732237	0.140331	5.21671	1.82125e-07	4.07081e-06
ENSG00000113108	APBB3	protein_coding	5	amyloid beta precursor protein binding family B member 3	99.6843	0.731484	0.180571	4.0804	4.49585e-05	0.00056348
ENSG00000175197	DDIT3	protein_coding	12	DNA damage inducible transcript 3	651.391	0.729156	0.203028	3.74478	0.000180549	0.00185746
ENSG00000136379	ABHD17C	protein_coding	15	abhydrolase domain containing 17C, depalmitoylase	206.563	0.727481	0.126825	5.71993	1.06566e-08	2.96056e-07
ENSG00000104885	DOT1L	protein_coding	19	DOT1 like histone lysine methyltransferase	730.809	0.726665	0.0964192	7.53281	4.96582e-14	2.83962e-12
ENSG00000100219	XBP1	protein_coding	22	X-box binding protein 1	1914.12	0.726456	0.0630978	11.5104	1.16997e-30	2.2301e-28
ENSG00000033867	SLC4A7	protein_coding	3	solute carrier family 4 member 7	1028.83	0.724224	0.13822	5.23471	1.65246e-07	3.73613e-06
ENSG00000134107	BHLHE40	protein_coding	3	basic helix-loop-helix family member e40	1554.42	0.721831	0.0782397	9.22402	2.86179e-20	2.80537e-18
ENSG00000206799	SNORA32	snoRNA	11	small nucleolar RNA, H/ACA box 32	22.2368	0.716535	0.203481	3.46671	0.000526878	0.00455345
ENSG00000176142	TMEM39A	protein_coding	3	transmembrane protein 39A	592.081	0.718834	0.0853979	8.41292	3.99922e-17	3.20967e-15
ENSG00000164512	ANKRD55	protein_coding	5	ankyrin repeat domain 55	168.635	0.717248	0.130327	5.47192	4.45196e-08	1.10309e-06
ENSG00000117597	UTP25	protein_coding	1	UTP25 small subunit processor component	1185.9	0.716479	0.067244	10.6559	1.63733e-26	2.41621e-24
ENSG00000171310	CHST11	protein_coding	12	carbohydrate sulfotransferase 11	781.126	0.716009	0.0933623	7.66797	1.74742e-14	1.03816e-12
ENSG00000173334	TRIB1	protein_coding	8	tribbles pseudokinase 1	459.594	0.714679	0.0951294	7.50758	6.02289e-14	3.38763e-12
ENSG00000088038	CNOT3	protein_coding	19	CCR4-NOT transcription complex subunit 3	575.051	0.712318	0.099312	7.16614	7.71394e-13	3.82188e-11
ENSG00000272512		lncRNA	1	novel transcript	106.138	0.71032	0.169303	4.20005	2.66858e-05	0.000358704
ENSG00000197780	TAF13	protein_coding	1	TATA-box binding protein associated factor 13	504.606	0.709318	0.116834	6.0743	1.2453e-09	4.08863e-08
ENSG00000128645	HOXD1	protein_coding	2	homeobox D1	42.846	0.706941	0.187972	3.72526	0.00019511	0.00198348
ENSG00000118495	PLAGL1	protein_coding	6	PLAG1 like zinc finger 1	280.633	0.708377	0.119949	5.89145	3.82822e-09	1.14713e-07
ENSG00000128165	ADM2	protein_coding	22	adrenomedullin 2	17.6295	0.706055	0.203953	3.55038	0.000384669	0.0035101
ENSG00000198075	SULT1C4	protein_coding	2	sulfotransferase family 1C member 4	107.83	0.704742	0.157732	4.43613	9.1589e-06	0.000140443
ENSG00000137494	ANKRD42	protein_coding	11	ankyrin repeat domain 42	150.072	0.703737	0.127679	5.49426	3.92354e-08	9.88013e-07
ENSG00000185338	SOCS1	protein_coding	16	suppressor of cytokine signaling 1	17.1203	0.70028	0.204885	3.47295	0.000514762	0.00446561
ENSG00000172115	CYCS	protein_coding	7	cytochrome c, somatic	1094.22	0.701971	0.0968622	7.24552	4.30773e-13	2.20594e-11
ENSG00000087303	NID2	protein_coding	14	nidogen 2	692.204	0.700987	0.0943716	7.4217	1.15629e-13	6.27231e-12
ENSG00000111664	GNB3	protein_coding	12	G protein subunit beta 3	88.626	0.700072	0.188264	3.75062	0.000176396	0.00182113
ENSG00000249992	TMEM158	protein_coding	3	transmembrane protein 158	26.4543	0.693942	0.19922	3.41493	0.000637994	0.00536181
ENSG00000108176	DNAJC12	protein_coding	10	DnaJ heat shock protein family (Hsp40) member C12	36.088	0.690747	0.191948	3.54182	0.000397382	0.00359503
ENSG00000151414	NEK7	protein_coding	1	NIMA related kinase 7	2610	0.69179	0.0972188	7.11471	1.12151e-12	5.497e-11
ENSG00000102158	MAGT1	protein_coding	X	magnesium transporter 1	1754.89	0.690902	0.0849809	8.12801	4.36377e-16	3.15202e-14
ENSG00000121039	RDH10	protein_coding	8	retinol dehydrogenase 10	272.456	0.689918	0.144403	4.78034	1.74999e-06	3.25873e-05
ENSG00000100522	GNPNAT1	protein_coding	14	glucosamine-phosphate N-acetyltransferase 1	1037.88	0.689025	0.0956569	7.19986	6.02733e-13	3.03e-11
ENSG00000214293	APTR	lncRNA	7	Alu-mediated CDKN1A/p21 transcriptional regulator	56.1912	0.687065	0.177061	3.84391	0.000121091	0.00131998
ENSG00000163703	CRELD1	protein_coding	3	cysteine rich with EGF like domains 1	353.624	0.687553	0.115492	5.94731	2.72587e-09	8.48296e-08
ENSG00000079156	OSBPL6	protein_coding	2	oxysterol binding protein like 6	120.881	0.686902	0.153578	4.45688	8.31618e-06	0.000130138
ENSG00000164933	SLC25A32	protein_coding	8	solute carrier family 25 member 32	572.325	0.685654	0.0912362	7.50877	5.96856e-14	3.37088e-12
ENSG00000173559	NABP1	protein_coding	2	nucleic acid binding protein 1	979.228	0.685615	0.102101	6.70956	1.95209e-11	8.29425e-10
ENSG00000116406	EDEM3	protein_coding	1	ER degradation enhancing alpha-mannosidase like protein 3	937.763	0.685572	0.111672	6.1387	8.31991e-10	2.83331e-08
ENSG00000169908	TM4SF1	protein_coding	3	transmembrane 4 L six family member 1	9421.88	0.684999	0.0606433	11.2947	1.39315e-29	2.51573e-27
ENSG00000203914	HSP90B3P	processed_pseudogene	1	heat shock protein 90 beta family member 3, pseudogene	70.3235	0.684478	0.178099	3.80698	0.000140675	0.0015036
ENSG00000071575	TRIB2	protein_coding	2	tribbles pseudokinase 2	279.869	0.684747	0.130604	5.24946	1.52549e-07	3.46619e-06
ENSG00000068305	MEF2A	protein_coding	15	myocyte enhancer factor 2A	1004.62	0.684325	0.104306	6.55973	5.39038e-11	2.14428e-09
ENSG00000269583		lncRNA	19	novel transcript, antisense to XRCC1	17.3974	0.683535	0.202408	3.3455	0.000821358	0.00662298
ENSG00000169683	LRRC45	protein_coding	17	leucine rich repeat containing 45	68.8335	0.680518	0.18227	3.72238	0.000197353	0.00199983
ENSG00000107249	GLIS3	protein_coding	9	GLIS family zinc finger 3	76.4108	0.679065	0.167315	4.05998	4.90777e-05	0.000605704
ENSG00000176641	RNF152	protein_coding	18	ring finger protein 152	416.549	0.67991	0.116934	5.81306	6.134e-09	1.76484e-07
ENSG00000139211	AMIGO2	protein_coding	12	adhesion molecule with Ig like domain 2	252.024	0.678867	0.115675	5.86349	4.5323e-09	1.34055e-07
ENSG00000144354	CDCA7	protein_coding	2	cell division cycle associated 7	128.155	0.678558	0.144764	4.66748	3.04919e-06	5.33764e-05
ENSG00000168917	SLC35G2	protein_coding	3	solute carrier family 35 member G2	580.626	0.677279	0.0984562	6.87363	6.25884e-12	2.89213e-10
ENSG00000172927	MYEOV	protein_coding	11	myeloma overexpressed	72.7986	0.672564	0.165378	4.04577	5.21519e-05	0.000638477
ENSG00000145246	ATP10D	protein_coding	4	ATPase phospholipid transporting 10D (putative)	676.388	0.672711	0.0857431	7.8297	4.89027e-15	3.13617e-13
ENSG00000145088	EAF2	protein_coding	3	ELL associated factor 2	26.3867	0.66896	0.201183	3.26537	0.00109323	0.00841944
ENSG00000198142	SOWAHC	protein_coding	2	sosondowah ankyrin repeat domain family member C	140.575	0.670577	0.149421	4.4776	7.54859e-06	0.000120322
ENSG00000162757	C1orf74	protein_coding	1	chromosome 1 open reading frame 74	232.51	0.670395	0.139575	4.81011	1.50847e-06	2.84933e-05
ENSG00000116711	PLA2G4A	protein_coding	1	phospholipase A2 group IVA	1792.61	0.670185	0.0681223	9.83509	7.9497e-23	9.2459e-21
ENSG00000130052	STARD8	protein_coding	X	StAR related lipid transfer domain containing 8	396.755	0.669876	0.0989413	6.76637	1.32051e-11	5.71695e-10
ENSG00000084710	EFR3B	protein_coding	2	EFR3 homolog B	92.714	0.669233	0.16272	4.12385	3.72589e-05	0.000482853
ENSG00000186376	ZNF75D	protein_coding	X	zinc finger protein 75D	146.914	0.669247	0.135916	4.91837	8.727e-07	1.72082e-05
ENSG00000120279	MYCT1	protein_coding	6	MYC target 1	3705.47	0.669453	0.0799972	8.36681	5.91983e-17	4.66918e-15
ENSG00000117595	IRF6	protein_coding	1	interferon regulatory factor 6	1646.82	0.669881	0.124775	5.37232	7.773e-08	1.85202e-06
ENSG00000103111	MON1B	protein_coding	16	MON1 homolog B, secretory trafficking associated	861.698	0.667843	0.0754134	8.85024	8.73283e-19	8.09793e-17
ENSG00000117500	TMED5	protein_coding	1	transmembrane p24 trafficking protein 5	1499.84	0.668198	0.112548	5.93552	2.92923e-09	9.03389e-08
ENSG00000117425	PTCH2	protein_coding	1	patched 2	19.1661	0.663885	0.204894	3.24145	0.00118925	0.00904979
ENSG00000087095	NLK	protein_coding	17	nemo like kinase	794.011	0.665724	0.0838163	7.94146	1.99808e-15	1.3442e-13
ENSG00000116667	C1orf21	protein_coding	1	chromosome 1 open reading frame 21	71.1303	0.663189	0.168641	3.90683	9.35164e-05	0.00105718
ENSG00000153066	TXNDC11	protein_coding	16	thioredoxin domain containing 11	1178.31	0.663237	0.0621817	10.661	1.54937e-26	2.31125e-24
ENSG00000162595	DIRAS3	protein_coding	1	DIRAS family GTPase 3	126.426	0.661289	0.151592	4.38044	1.18441e-05	0.000175831
ENSG00000172375	C2CD2L	protein_coding	11	C2CD2 like	195.98	0.661131	0.117316	5.62219	1.88557e-08	5.00532e-07
ENSG00000067064	IDI1	protein_coding	10	isopentenyl-diphosphate delta isomerase 1	1732.12	0.660646	0.128171	5.15002	2.60459e-07	5.68289e-06
ENSG00000198961	PJA2	protein_coding	5	praja ring finger ubiquitin ligase 2	2090.17	0.657018	0.100715	6.52137	6.96682e-11	2.73962e-09
ENSG00000188766	SPRED3	protein_coding	19	sprouty related EVH1 domain containing 3	250.274	0.656	0.114079	5.73693	9.64068e-09	2.6892e-07
ENSG00000282057		lncRNA	1	novel transcript	99.7718	0.655576	0.143441	4.54596	5.46867e-06	9.11568e-05
ENSG00000109452	INPP4B	protein_coding	4	inositol polyphosphate-4-phosphatase type II B	63.4235	0.654505	0.169407	3.87334	0.000107352	0.00119489
ENSG00000172269	DPAGT1	protein_coding	11	dolichyl-phosphate N-acetylglucosaminephosphotransferase 1	376.973	0.654982	0.116531	5.61619	1.95219e-08	5.17216e-07
ENSG00000122678	POLM	protein_coding	7	DNA polymerase mu	164.365	0.654337	0.147282	4.43624	9.15439e-06	0.000140443
ENSG00000013619	MAMLD1	protein_coding	X	mastermind like domain containing 1	101.244	0.652331	0.145133	4.49469	6.96699e-06	0.000112356
ENSG00000078177	N4BP2	protein_coding	4	NEDD4 binding protein 2	208.903	0.652387	0.169155	3.84416	0.000120964	0.00131964
ENSG00000168010	ATG16L2	protein_coding	11	autophagy related 16 like 2	76.7134	0.65199	0.192753	3.41669	0.000633886	0.00533708
ENSG00000247626	MARS2	protein_coding	2	methionyl-tRNA synthetase 2, mitochondrial	87.9283	0.649341	0.150702	4.28595	1.81963e-05	0.000258249
ENSG00000140937	CDH11	protein_coding	16	cadherin 11	810.591	0.648462	0.105045	6.17306	6.69824e-10	2.32138e-08
ENSG00000183688	RFLNB	protein_coding	17	refilin B	670.488	0.646458	0.0800445	8.06865	7.1078e-16	5.05428e-14
ENSG00000197622	CDC42SE1	protein_coding	1	CDC42 small effector 1	1860.4	0.646102	0.0725333	8.90601	5.29022e-19	4.9728e-17
ENSG00000198042	MAK16	protein_coding	8	MAK16 homolog	593.188	0.6446	0.0906543	7.10617	1.19307e-12	5.81131e-11
ENSG00000251562	MALAT1	lncRNA	11	metastasis associated lung adenocarcinoma transcript 1	1533.85	0.644612	0.196207	3.30938	0.000935028	0.00737914
ENSG00000115902	SLC1A4	protein_coding	2	solute carrier family 1 member 4	198.896	0.644133	0.135488	4.74684	2.06621e-06	3.77084e-05
ENSG00000119729	RHOQ	protein_coding	2	ras homolog family member Q	299.1	0.643291	0.107711	5.96121	2.5038e-09	7.80959e-08
ENSG00000132326	PER2	protein_coding	2	period circadian regulator 2	105.063	0.643695	0.172952	3.72427	0.000195878	0.00198833
ENSG00000227671	ZNF731P	transcribed_unprocessed_pseudogene	1	zinc finger protein 731, pseudogene	329.932	0.643483	0.128783	4.99307	5.94276e-07	1.21729e-05
ENSG00000183578	TNFAIP8L3	protein_coding	15	TNF alpha induced protein 8 like 3	1774.11	0.642761	0.0800537	8.02932	9.80111e-16	6.79346e-14
ENSG00000255248	MIR100HG	lncRNA	11	mir-100-let-7a-2-mir-125b-1 cluster host gene	1079.56	0.64098	0.103111	6.21565	5.11127e-10	1.80348e-08
ENSG00000228742	LINC02577	lncRNA	7	long intergenic non-protein coding RNA 2577	57.9584	0.640265	0.179921	3.49187	0.000479654	0.00420624
ENSG00000197976	AKAP17A	protein_coding	X	A-kinase anchoring protein 17A	566.551	0.638941	0.110837	5.76216	8.30451e-09	2.34992e-07
ENSG00000088451	TGDS	protein_coding	13	TDP-glucose 4,6-dehydratase	166.861	0.637814	0.138881	4.5843	4.55514e-06	7.70836e-05
ENSG00000254615					114.5	0.636901	0.157118	4.0458	5.21457e-05	0.000638477
ENSG00000204634	TBC1D8	protein_coding	2	TBC1 domain family member 8	551.946	0.636841	0.096773	6.57297	4.93223e-11	1.96773e-09
ENSG00000197961	ZNF121	protein_coding	19	zinc finger protein 121	243.747	0.63545	0.116409	5.4467	5.13133e-08	1.25754e-06
ENSG00000178974	FBXO34	protein_coding	14	F-box protein 34	367.838	0.635076	0.0973759	6.5163	7.2062e-11	2.82565e-09
ENSG00000232759		lncRNA	7	novel transcript, antisense to STEAP1B	267.62	0.635095	0.115459	5.48418	4.15394e-08	1.03652e-06
ENSG00000198818	SFT2D1	protein_coding	6	SFT2 domain containing 1	246.802	0.634031	0.108285	5.85133	4.87654e-09	1.4331e-07
ENSG00000052795	FNIP2	protein_coding	4	folliculin interacting protein 2	437.861	0.633688	0.109009	5.81204	6.17165e-09	1.77196e-07
ENSG00000135486	HNRNPA1	protein_coding	12	heterogeneous nuclear ribonucleoprotein A1	1411.41	0.633561	0.0881776	7.18271	6.83443e-13	3.3984e-11
ENSG00000121073	SLC35B1	protein_coding	17	solute carrier family 35 member B1	899.056	0.632782	0.0871114	7.26061	3.85343e-13	1.98069e-11
ENSG00000169032	MAP2K1	protein_coding	15	mitogen-activated protein kinase kinase 1	931.275	0.632413	0.0685217	9.22664	2.79243e-20	2.75707e-18
ENSG00000128059	PPAT	protein_coding	4	phosphoribosyl pyrophosphate amidotransferase	315.332	0.63008	0.105247	5.97745	2.26653e-09	7.11805e-08
ENSG00000023171	GRAMD1B	protein_coding	11	GRAM domain containing 1B	265.694	0.628627	0.107073	5.85503	4.76919e-09	1.40456e-07
ENSG00000056972	TRAF3IP2	protein_coding	6	TRAF3 interacting protein 2	234.713	0.625872	0.113342	5.51488	3.49026e-08	8.87082e-07
ENSG00000106686	SPATA6L	protein_coding	9	spermatogenesis associated 6 like	20.6056	0.62382	0.203364	2.97175	0.00296112	0.0189298
ENSG00000106080	FKBP14	protein_coding	7	FKBP prolyl isomerase 14	1186.58	0.624508	0.102907	6.06803	1.2949e-09	4.24134e-08
ENSG00000166068	SPRED1	protein_coding	15	sprouty related EVH1 domain containing 1	198.687	0.623078	0.139964	4.46362	8.05867e-06	0.000127269
ENSG00000265072					444.516	0.623197	0.112275	5.54473	2.94403e-08	7.53805e-07
ENSG00000105835	NAMPT	protein_coding	7	nicotinamide phosphoribosyltransferase	781.541	0.622896	0.0973749	6.38997	1.65922e-10	6.21372e-09
ENSG00000037897	METTL1	protein_coding	12	methyltransferase like 1	188.306	0.621774	0.121265	5.11131	3.19924e-07	6.91439e-06
ENSG00000151135	TMEM263	protein_coding	12	transmembrane protein 263	1651.14	0.619935	0.112497	5.51281	3.53151e-08	8.95867e-07
ENSG00000137094	DNAJB5	protein_coding	9	DnaJ heat shock protein family (Hsp40) member B5	286.73	0.618062	0.120997	5.10956	3.22906e-07	6.96786e-06
ENSG00000170448	NFXL1	protein_coding	4	nuclear transcription factor, X-box binding like 1	246.305	0.617616	0.110254	5.59308	2.23079e-08	5.85379e-07
ENSG00000281453	TGFB2-OT1	lncRNA	1	TGFB2 overlapping transcript 1	160.064	0.617367	0.163912	3.82927	0.000128524	0.00138669
ENSG00000079335	CDC14A	protein_coding	1	cell division cycle 14A	145.857	0.616004	0.130168	4.71314	2.43931e-06	4.37038e-05
ENSG00000170390	DCLK2	protein_coding	4	doublecortin like kinase 2	79.3835	0.615858	0.16858	3.64052	0.000272088	0.00262598
ENSG00000101187	SLCO4A1	protein_coding	20	solute carrier organic anion transporter family member 4A1	30.7311	0.614034	0.201063	3.08024	0.00206837	0.0141225
ENSG00000163539	CLASP2	protein_coding	3	cytoplasmic linker associated protein 2	796.026	0.614798	0.103521	5.93491	2.94003e-09	9.04687e-08
ENSG00000221823	PPP3R1	protein_coding	2	protein phosphatase 3 regulatory subunit B, alpha	941.222	0.61417	0.0893039	6.87558	6.17364e-12	2.8721e-10
ENSG00000204682	MIR1915HG	lncRNA	10	MIR1915 host gene	80.1747	0.613579	0.165284	3.70584	0.000210694	0.00211563
ENSG00000130150	MOSPD2	protein_coding	X	motile sperm domain containing 2	345.979	0.612914	0.0997666	6.13052	8.75934e-10	2.96823e-08
ENSG00000197860	SGTB	protein_coding	5	small glutamine rich tetratricopeptide repeat containing beta	362.976	0.612987	0.10412	5.87992	4.10466e-09	1.22196e-07
ENSG00000198380	GFPT1	protein_coding	2	glutamine--fructose-6-phosphate transaminase 1	1811.29	0.613478	0.115221	5.32418	1.01409e-07	2.36691e-06
ENSG00000086062	B4GALT1	protein_coding	9	beta-1,4-galactosyltransferase 1	1953.34	0.611714	0.0785326	7.78846	6.78304e-15	4.25071e-13
ENSG00000164736	SOX17	protein_coding	8	SRY-box transcription factor 17	913.16	0.611679	0.0865074	7.07127	1.53524e-12	7.39286e-11
ENSG00000072133	RPS6KA6	protein_coding	X	ribosomal protein S6 kinase A6	26.7926	0.609119	0.198274	3.05435	0.00225548	0.0151649
ENSG00000134375	TIMM17A	protein_coding	1	translocase of inner mitochondrial membrane 17A	1746.99	0.610781	0.0762606	8.00804	1.16553e-15	7.95811e-14
ENSG00000118515	SGK1	protein_coding	6	serum/glucocorticoid regulated kinase 1	1909.54	0.609822	0.0950646	6.41586	1.40027e-10	5.30864e-09
ENSG00000110092	CCND1	protein_coding	11	cyclin D1	7817.43	0.609145	0.0756955	8.04855	8.37773e-16	5.9266e-14
ENSG00000280063		TEC	16	tec	18.8063	0.607326	0.205002	2.957	0.00310651	0.0196469
ENSG00000215252	GOLGA8B	protein_coding	15	golgin A8 family member B	64.755	0.608556	0.188215	3.26355	0.00110025	0.00845929
ENSG00000281398	SNHG4	lncRNA	5	small nucleolar RNA host gene 4	56.461	0.606763	0.188003	3.20095	0.00136976	0.0101176
ENSG00000099251	HSD17B7P2	transcribed_unprocessed_pseudogene	10	hydroxysteroid 17-beta dehydrogenase 7 pseudogene 2	15.669	0.60472	0.205002	2.83908	0.00452438	0.0265808
ENSG00000064989	CALCRL	protein_coding	2	calcitonin receptor like receptor	4141.86	0.606827	0.0958914	6.32604	2.51537e-10	9.25496e-09
ENSG00000177951	BET1L	protein_coding	11	Bet1 golgi vesicular membrane trafficking protein like	962.972	0.606149	0.104237	5.81121	6.20233e-09	1.77705e-07
ENSG00000242125	SNHG3	lncRNA	1	small nucleolar RNA host gene 3	522.275	0.605115	0.187224	3.22376	0.00126518	0.00950897
ENSG00000275595					38.5246	0.603869	0.190539	3.20307	0.00135969	0.0100541
ENSG00000147439	BIN3	protein_coding	8	bridging integrator 3	324.099	0.604679	0.097118	6.2206	4.95253e-10	1.76084e-08
ENSG00000175087	PDIK1L	protein_coding	1	PDLIM1 interacting kinase 1 like	79.2819	0.603933	0.165793	3.64772	0.000264577	0.00256431
ENSG00000211455	STK38L	protein_coding	12	serine/threonine kinase 38 like	1400.14	0.604105	0.116401	5.19623	2.03368e-07	4.51622e-06
ENSG00000102531	FNDC3A	protein_coding	13	fibronectin type III domain containing 3A	2399.73	0.602756	0.100331	6.00682	1.89203e-09	6.02465e-08
ENSG00000176597	B3GNT5	protein_coding	3	UDP-GlcNAc:betaGal beta-1,3-N-acetylglucosaminyltransferase 5	758.697	0.602259	0.120768	4.99051	6.02208e-07	1.22967e-05
ENSG00000137714	FDX1	protein_coding	11	ferredoxin 1	148.485	0.598723	0.141501	4.21488	2.49909e-05	0.000340253
ENSG00000182957	SPATA13	protein_coding	13	spermatogenesis associated 13	556.737	0.599148	0.119574	5.00986	5.44701e-07	1.12582e-05
ENSG00000140280	LYSMD2	protein_coding	15	LysM domain containing 2	90.7483	0.598119	0.159349	3.74605	0.000179638	0.00184948
ENSG00000259959		lncRNA	4	novel transcript	32.995	0.59706	0.190252	3.08501	0.00203542	0.0139497
ENSG00000005249	PRKAR2B	protein_coding	7	protein kinase cAMP-dependent type II regulatory subunit beta	420.793	0.597201	0.102929	5.79635	6.77754e-09	1.92977e-07
ENSG00000232956	SNHG15	lncRNA	7	small nucleolar RNA host gene 15	331.538	0.595492	0.139694	4.26792	1.97307e-05	0.000276593
ENSG00000226702	MIR217HG	lncRNA	2	MIR217 host gene	141.644	0.595007	0.158704	3.72752	0.000193375	0.00196875
ENSG00000189007	ADAT2	protein_coding	6	adenosine deaminase tRNA specific 2	99.4681	0.594134	0.15461	3.84626	0.000119936	0.00130947
ENSG00000080822	CLDND1	protein_coding	3	claudin domain containing 1	821.218	0.5944	0.0815771	7.28379	3.24562e-13	1.68086e-11
ENSG00000144959	NCEH1	protein_coding	3	neutral cholesterol ester hydrolase 1	736.366	0.594008	0.105118	5.64805	1.62274e-08	4.35821e-07
ENSG00000228787	NLGN4Y-AS1	lncRNA	Y	NLGN4Y antisense RNA 1	25.9754	0.590542	0.20027	2.93399	0.00334636	0.0209323
ENSG00000100644	HIF1A	protein_coding	14	hypoxia inducible factor 1 subunit alpha	3389.46	0.591613	0.0944475	6.26207	3.79903e-10	1.37205e-08
ENSG00000005700	IBTK	protein_coding	6	inhibitor of Bruton tyrosine kinase	1485.29	0.591375	0.0952353	6.20766	5.37784e-10	1.89245e-08
ENSG00000143554	SLC27A3	protein_coding	1	solute carrier family 27 member 3	127.133	0.591062	0.153664	3.86493	0.000111123	0.00123088
ENSG00000129128	SPCS3	protein_coding	4	signal peptidase complex subunit 3	2547.69	0.589705	0.110873	5.31721	1.0537e-07	2.45516e-06
ENSG00000174928	C3orf33	protein_coding	3	chromosome 3 open reading frame 33	48.7716	0.585122	0.17954	3.26632	0.00108955	0.00840058
ENSG00000135002	RFK	protein_coding	9	riboflavin kinase	528.785	0.585691	0.127671	4.59645	4.29752e-06	7.3266e-05
ENSG00000207165	SNORA70	snoRNA	X	small nucleolar RNA, H/ACA box 70	57.3244	0.585682	0.198849	2.93405	0.00334569	0.0209323
ENSG00000136158	SPRY2	protein_coding	13	sprouty RTK signaling antagonist 2	430.523	0.584319	0.0969426	6.02328	1.7092e-09	5.46784e-08
ENSG00000133101	CCNA1	protein_coding	13	cyclin A1	479.961	0.584268	0.105077	5.55836	2.72323e-08	7.01194e-07
ENSG00000176055	MBLAC2	protein_coding	5	metallo-beta-lactamase domain containing 2	74.3482	0.582814	0.158773	3.66401	0.000248294	0.00244473
ENSG00000184005	ST6GALNAC3	protein_coding	1	ST6 N-acetylgalactosaminide alpha-2,6-sialyltransferase 3	355.968	0.582695	0.111336	5.23035	1.69186e-07	3.80641e-06
ENSG00000164244	PRRC1	protein_coding	5	proline rich coiled-coil 1	1541.46	0.582718	0.0938821	6.20692	5.40335e-10	1.89656e-08
ENSG00000278893		TEC	16	novel transcript	73.3622	0.581426	0.169423	3.42722	0.000609798	0.00516278
ENSG00000104998	IL27RA	protein_coding	19	interleukin 27 receptor subunit alpha	113.941	0.580001	0.1426	4.07145	4.6722e-05	0.000580861
ENSG00000039560	RAI14	protein_coding	5	retinoic acid induced 14	7037.12	0.580162	0.0686371	8.45229	2.8565e-17	2.33349e-15
ENSG00000267697					239.932	0.580082	0.201045	2.88774	0.00388016	0.0235834
ENSG00000118922	KLF12	protein_coding	13	Kruppel like factor 12	366.495	0.580689	0.162447	3.57022	0.000356687	0.00328315
ENSG00000101928	MOSPD1	protein_coding	X	motile sperm domain containing 1	445.471	0.579235	0.109324	5.29915	1.16343e-07	2.69256e-06
ENSG00000212498	SNORD86	snoRNA	20	small nucleolar RNA, C/D box 86	33.3614	0.576747	0.198156	2.91744	0.00352916	0.0218467
ENSG00000149054	ZNF215	protein_coding	11	zinc finger protein 215	55.9325	0.576166	0.17187	3.3415	0.000833276	0.00670333
ENSG00000188906	LRRK2	protein_coding	12	leucine rich repeat kinase 2	41.8402	0.576076	0.188155	3.03609	0.00239665	0.0159359
ENSG00000116675	DNAJC6	protein_coding	1	DnaJ heat shock protein family (Hsp40) member C6	83.6723	0.57622	0.158095	3.6249	0.00028907	0.00276143
ENSG00000165732	DDX21	protein_coding	10	DExD-box helicase 21	3979.61	0.575883	0.0800101	7.1965	6.17775e-13	3.09428e-11
ENSG00000165194	PCDH19	protein_coding	X	protocadherin 19	47.7769	0.574979	0.190961	3.01275	0.00258894	0.0169193
ENSG00000205307	SAP25	protein_coding	7	Sin3A associated protein 25	28.5091	0.574192	0.203827	2.82147	0.00478037	0.0277309
ENSG00000247556	OIP5-AS1	lncRNA	15	OIP5 antisense RNA 1	496.839	0.573791	0.112866	5.08087	3.75707e-07	8.05657e-06
ENSG00000196739	COL27A1	protein_coding	9	collagen type XXVII alpha 1 chain	1154.67	0.572725	0.132196	4.33806	1.43743e-05	0.000209865
ENSG00000120159	CAAP1	protein_coding	9	caspase activity and apoptosis inhibitor 1	219.367	0.571567	0.124588	4.57773	4.70039e-06	7.9007e-05
ENSG00000048052	HDAC9	protein_coding	7	histone deacetylase 9	414.511	0.572047	0.13391	4.26	2.04426e-05	0.000285988
ENSG00000154553	PDLIM3	protein_coding	4	PDZ and LIM domain 3	134.523	0.570702	0.134335	4.25518	2.08877e-05	0.000291029
ENSG00000122861	PLAU	protein_coding	10	plasminogen activator, urokinase	1122.88	0.571463	0.117317	4.87517	1.08713e-06	2.10731e-05
ENSG00000213658	LAT	protein_coding	16	linker for activation of T cells	75.8007	0.571614	0.191235	2.99876	0.0027108	0.0175569
ENSG00000147454	SLC25A37	protein_coding	8	solute carrier family 25 member 37	602.464	0.569453	0.115469	4.92958	8.24082e-07	1.63672e-05
ENSG00000108551	RASD1	protein_coding	17	ras related dexamethasone induced 1	28.3508	0.567722	0.197034	2.79803	0.00514155	0.0294994
ENSG00000166579	NDEL1	protein_coding	17	nudE neurodevelopment protein 1 like 1	980.066	0.568644	0.083525	6.80743	9.93593e-12	4.41297e-10
ENSG00000179820	MYADM	protein_coding	19	myeloid associated differentiation marker	2093.56	0.568158	0.0674116	8.42674	3.55415e-17	2.86924e-15
ENSG00000234912	SNHG20	lncRNA	17	small nucleolar RNA host gene 20	94.078	0.568202	0.170343	3.3209	0.000897276	0.00714696
ENSG00000141570	CBX8	protein_coding	17	chromobox 8	51.1197	0.565743	0.176922	3.19373	0.0014045	0.0103187
ENSG00000170946	DNAJC24	protein_coding	11	DnaJ heat shock protein family (Hsp40) member C24	134.334	0.566907	0.140004	4.03801	5.39059e-05	0.000655855
ENSG00000061918	GUCY1B1	protein_coding	4	guanylate cyclase 1 soluble subunit beta 1	110.488	0.566855	0.175203	3.22303	0.00126844	0.00952553
ENSG00000231652		lncRNA	6	novel transcript	14.1884	-0.521519	0.203919	-2.5909	0.00957239	0.0475843
ENSG00000139372	TDG	protein_coding	12	thymine DNA glycosylase	440.556	0.564596	0.0895927	6.2948	3.07793e-10	1.12344e-08
ENSG00000117479	SLC19A2	protein_coding	1	solute carrier family 19 member 2	135.199	0.564396	0.141223	3.99479	6.47507e-05	0.000767391
ENSG00000196756	SNHG17	lncRNA	20	small nucleolar RNA host gene 17	162.163	0.565175	0.169033	3.362	0.00077381	0.00630628
ENSG00000129048	ACKR4	protein_coding	3	atypical chemokine receptor 4	80.2632	0.564265	0.171387	3.27444	0.00105871	0.00818991
ENSG00000081181	ARG2	protein_coding	14	arginase 2	248.866	0.563304	0.104062	5.40481	6.48769e-08	1.56205e-06
ENSG00000162695	SLC30A7	protein_coding	1	solute carrier family 30 member 7	789.706	0.563962	0.131735	4.27882	1.87884e-05	0.000265008
ENSG00000256268	LINC02454	lncRNA	12	long intergenic non-protein coding RNA 2454	25.2383	0.560581	0.202073	2.70392	0.00685277	0.036766
ENSG00000177888	ZBTB41	protein_coding	1	zinc finger and BTB domain containing 41	233.519	0.562013	0.145141	3.86218	0.000112379	0.00123779
ENSG00000131459	GFPT2	protein_coding	5	glutamine-fructose-6-phosphate transaminase 2	537.104	0.561264	0.0922462	6.082	1.18695e-09	3.9064e-08
ENSG00000075340	ADD2	protein_coding	2	adducin 2	16.8902	0.559211	0.204968	2.66153	0.00777857	0.0405597
ENSG00000106415	GLCCI1	protein_coding	7	glucocorticoid induced 1	33.1236	0.557623	0.188876	2.90104	0.00371921	0.0228072
ENSG00000131002	TXLNGY	transcribed_unprocessed_pseudogene	Y	taxilin gamma pseudogene, Y-linked	204.702	0.558279	0.127109	4.38853	1.14121e-05	0.000170239
ENSG00000112419	PHACTR2	protein_coding	6	phosphatase and actin regulator 2	1033.94	0.557652	0.110003	5.06496	4.08484e-07	8.70503e-06
ENSG00000139687	RB1	protein_coding	13	RB transcriptional corepressor 1	420.254	0.556369	0.124383	4.47179	7.7568e-06	0.000122927
ENSG00000144802	NFKBIZ	protein_coding	3	NFKB inhibitor zeta	175.72	0.555496	0.136196	4.05794	4.95082e-05	0.000610244
ENSG00000199744	SNORD36A	snoRNA	9	small nucleolar RNA, C/D box 36A	32.9237	0.554153	0.198781	2.78957	0.00527773	0.0301171
ENSG00000152484	USP12	protein_coding	13	ubiquitin specific peptidase 12	626.738	0.554667	0.110625	5.01481	5.3086e-07	1.10287e-05
ENSG00000158615	PPP1R15B	protein_coding	1	protein phosphatase 1 regulatory subunit 15B	773.917	0.55399	0.0914593	6.05347	1.41755e-09	4.61006e-08
ENSG00000169756	LIMS1	protein_coding	2	LIM zinc finger domain containing 1	2184.59	0.553645	0.118405	4.67816	2.89455e-06	5.09292e-05
ENSG00000171033	PKIA	protein_coding	8	cAMP-dependent protein kinase inhibitor alpha	1676.53	0.55282	0.0874113	6.31657	2.67431e-10	9.81344e-09
ENSG00000167615	LENG8	protein_coding	19	leukocyte receptor cluster member 8	1260.27	0.552643	0.203494	2.74738	0.00600736	0.0332574
ENSG00000054598	FOXC1	protein_coding	6	forkhead box C1	172.96	0.550819	0.130329	4.22133	2.42865e-05	0.00033198
ENSG00000260269		lncRNA	15	novel transcript	170.368	0.55035	0.121417	4.52523	6.03294e-06	9.90384e-05
ENSG00000107554	DNMBP	protein_coding	10	dynamin binding protein	1462.48	0.549539	0.0819525	6.70514	2.01211e-11	8.49666e-10
ENSG00000008324	SS18L2	protein_coding	3	SS18 like 2	213.021	0.54879	0.120521	4.54558	5.4785e-06	9.11568e-05
ENSG00000225630	MTND2P28	unprocessed_pseudogene	1	MT-ND2 pseudogene 28	609.542	0.548901	0.20432	2.70372	0.00685677	0.0367731
ENSG00000172572	PDE3A	protein_coding	12	phosphodiesterase 3A	235.008	0.54845	0.166081	3.31864	0.000904559	0.00718668
ENSG00000165417	GTF2A1	protein_coding	14	general transcription factor IIA subunit 1	576.362	0.545834	0.134352	4.06337	4.83692e-05	0.000599115
ENSG00000246695	RASSF8-AS1	lncRNA	12	RASSF8 antisense RNA 1	53.546	0.544538	0.176578	3.06588	0.00217031	0.0147306
ENSG00000181915	ADO	protein_coding	10	2-aminoethanethiol dioxygenase	262.22	0.545624	0.143617	3.80304	0.00014293	0.00152296
ENSG00000142396	ERVK3-1	protein_coding	19	endogenous retrovirus group K3 member 1	322.071	0.544915	0.104531	5.2082	1.90685e-07	4.2483e-06
ENSG00000160072	ATAD3B	protein_coding	1	ATPase family AAA domain containing 3B	431.859	0.545217	0.120353	4.52613	6.00748e-06	9.87386e-05
ENSG00000275400		processed_pseudogene	7	translocase of outer mitochondrial membrane 20 homolog (yeast) (TOMM20) pseudogene	35.9091	0.543823	0.191043	2.84655	0.0044196	0.0261217
ENSG00000120805	ARL1	protein_coding	12	ADP ribosylation factor like GTPase 1	1199.59	0.544759	0.0728756	7.4757	7.67962e-14	4.2498e-12
ENSG00000154127	UBASH3B	protein_coding	11	ubiquitin associated and SH3 domain containing B	355.703	0.544293	0.110494	4.92127	8.5985e-07	1.69792e-05
ENSG00000107789	MINPP1	protein_coding	10	multiple inositol-polyphosphate phosphatase 1	339.566	0.544071	0.0975289	5.57684	2.44925e-08	6.33022e-07
ENSG00000132485	ZRANB2	protein_coding	1	zinc finger RANBP2-type containing 2	1081.29	0.544196	0.0760595	7.15281	8.50186e-13	4.19711e-11
ENSG00000260920		lncRNA	1	novel transcript, sense overlapping with ZNF643	34.3442	0.541667	0.190425	2.88365	0.00393098	0.0238079
ENSG00000050730	TNIP3	protein_coding	4	TNFAIP3 interacting protein 3	63.2128	0.542179	0.1786	2.99078	0.00278263	0.0179543
ENSG00000274964		lncRNA	12	novel transcript, sense intronic to BICD1	17.3911	0.540111	0.204854	2.63027	0.00853174	0.0434148
ENSG00000168234	TTC39C	protein_coding	18	tetratricopeptide repeat domain 39C	35.658	0.541295	0.187717	2.89307	0.00381492	0.0232782
ENSG00000136010	ALDH1L2	protein_coding	12	aldehyde dehydrogenase 1 family member L2	66.3301	0.54204	0.187431	2.8756	0.00403265	0.0242312
ENSG00000135069	PSAT1	protein_coding	9	phosphoserine aminotransferase 1	284.363	0.541892	0.0983187	5.47825	4.29558e-08	1.06992e-06
ENSG00000136237	RAPGEF5	protein_coding	7	Rap guanine nucleotide exchange factor 5	636.815	0.542008	0.122992	4.40455	1.06006e-05	0.000160223
ENSG00000088205	DDX18	protein_coding	2	DEAD-box helicase 18	929.384	0.541043	0.0753306	7.18314	6.81281e-13	3.3984e-11
ENSG00000130340	SNX9	protein_coding	6	sorting nexin 9	1409.82	0.541029	0.0653543	8.27624	1.27126e-16	9.69269e-15
ENSG00000149679	CABLES2	protein_coding	20	Cdk5 and Abl enzyme substrate 2	161.046	0.540627	0.122527	4.39423	1.11165e-05	0.000166553
ENSG00000151247	EIF4E	protein_coding	4	eukaryotic translation initiation factor 4E	242.41	0.539618	0.112083	4.81521	1.47046e-06	2.78738e-05
ENSG00000260404		transcribed_unprocessed_pseudogene	4	general transcription factor IIi (GTF2I) pseudogene	33.0449	0.538455	0.197799	2.6728	0.00752216	0.0395079
ENSG00000095002	MSH2	protein_coding	2	mutS homolog 2	425.329	0.538639	0.114241	4.71108	2.46412e-06	4.40907e-05
ENSG00000183785	TUBA8	protein_coding	22	tubulin alpha 8	39.9264	0.536908	0.186145	2.85876	0.00425305	0.0253337
ENSG00000165338	HECTD2	protein_coding	10	HECT domain E3 ubiquitin protein ligase 2	193.063	0.537651	0.121233	4.42442	9.67003e-06	0.00014713
ENSG00000179954	SSC5D	protein_coding	19	scavenger receptor cysteine rich family member with 5 domains	35.1292	0.537437	0.201859	2.72885	0.00635552	0.0347822
ENSG00000166401	SERPINB8	protein_coding	18	serpin family B member 8	646.425	0.536789	0.0897175	5.9762	2.28405e-09	7.15671e-08
ENSG00000133657	ATP13A3	protein_coding	3	ATPase 13A3	2968.01	0.537078	0.108881	4.93126	8.1699e-07	1.62734e-05
ENSG00000164442	CITED2	protein_coding	6	Cbp/p300 interacting transactivator with Glu/Asp rich carboxy-terminal domain 2	698.092	0.479128	0.178837	2.67563	0.007459	0.0392062
ENSG00000145354	CISD2	protein_coding	4	CDGSH iron sulfur domain 2	198.588	0.53635	0.129125	4.15459	3.25871e-05	0.000428788
ENSG00000100625	SIX4	protein_coding	14	SIX homeobox 4	139.309	0.535963	0.137648	3.88508	0.000102296	0.00114325
ENSG00000173674	EIF1AX	protein_coding	X	eukaryotic translation initiation factor 1A X-linked	356.434	0.535841	0.110053	4.86629	1.13714e-06	2.19187e-05
ENSG00000167077	MEI1	protein_coding	22	meiotic double-stranded break formation protein 1	15.3987	0.533857	0.203991	2.60678	0.00913976	0.0458771
ENSG00000274207					81.7409	0.532516	0.153315	3.44885	0.000562985	0.00481934
ENSG00000118762	PKD2	protein_coding	4	polycystin 2, transient receptor potential cation channel	642.599	0.531985	0.102908	5.16911	2.35217e-07	5.165e-06
ENSG00000166128	RAB8B	protein_coding	15	RAB8B, member RAS oncogene family	899.804	0.531672	0.119596	4.4324	9.31897e-06	0.000142262
ENSG00000163938	GNL3	protein_coding	3	G protein nucleolar 3	1645.12	0.530978	0.0721786	7.35485	1.91144e-13	1.00895e-11
ENSG00000179454	KLHL28	protein_coding	14	kelch like family member 28	151.811	0.530399	0.133377	3.97197	7.128e-05	0.000836361
ENSG00000169570	DTWD2	protein_coding	5	DTW domain containing 2	23.6964	0.528674	0.201065	2.64858	0.00808297	0.0418449
ENSG00000111912	NCOA7	protein_coding	6	nuclear receptor coactivator 7	1206.98	0.529703	0.103414	5.11689	3.10612e-07	6.72372e-06
ENSG00000111052	LIN7A	protein_coding	12	lin-7 homolog A, crumbs cell polarity complex component	101.816	0.528798	0.153607	3.4219	0.000621844	0.00525504
ENSG00000196937	FAM3C	protein_coding	7	FAM3 metabolism regulating signaling molecule C	236.44	0.528784	0.137867	3.8361	0.000125005	0.00135618
ENSG00000123892	RAB38	protein_coding	11	RAB38, member RAS oncogene family	36.8012	0.52681	0.193258	2.73246	0.00628638	0.0345097
ENSG00000272711	HK2-DT	lncRNA	2	HK2 divergent transcript	33.401	0.526583	0.190923	2.76308	0.00572588	0.032068
ENSG00000148943	LIN7C	protein_coding	11	lin-7 homolog C, crumbs cell polarity complex component	226.406	0.527844	0.142347	3.70746	0.000209346	0.00210481
ENSG00000249592		lncRNA	4	novel transcript, antisense to PCGF3	35.5425	0.526457	0.193222	2.74355	0.00607788	0.0336071
ENSG00000153037	SRP19	protein_coding	5	signal recognition particle 19	698.997	0.526549	0.0878552	5.9922	2.07023e-09	6.53144e-08
ENSG00000085415	SEH1L	protein_coding	18	SEH1 like nucleoporin	293.165	0.526298	0.11068	4.75075	2.02669e-06	3.70856e-05
ENSG00000175265	GOLGA8A	protein_coding	15	golgin A8 family member A	162.178	0.527276	0.180516	2.93029	0.00338641	0.0210963
ENSG00000167106	FAM102A	protein_coding	9	family with sequence similarity 102 member A	254.422	0.525622	0.101433	5.17261	2.30852e-07	5.07726e-06
ENSG00000144791	LIMD1	protein_coding	3	LIM domains containing 1	811.533	0.525664	0.103976	5.05499	4.30417e-07	9.08776e-06
ENSG00000183718	TRIM52	protein_coding	5	tripartite motif containing 52	164.43	0.524808	0.143241	3.66048	0.000251739	0.00246953
ENSG00000086598	TMED2	protein_coding	12	transmembrane p24 trafficking protein 2	5010.91	0.523477	0.0665082	7.87094	3.51984e-15	2.31131e-13
ENSG00000188042	ARL4C	protein_coding	2	ADP ribosylation factor like GTPase 4C	356.717	0.523403	0.129677	4.03646	5.42645e-05	0.000657943
ENSG00000165169	DYNLT3	protein_coding	X	dynein light chain Tctex-type 3	198.961	0.522783	0.142266	3.72935	0.000191978	0.00195743
ENSG00000006327	TNFRSF12A	protein_coding	16	TNF receptor superfamily member 12A	2351.24	0.522995	0.101355	5.16103	2.45598e-07	5.36718e-06
ENSG00000176624	MEX3C	protein_coding	18	mex-3 RNA binding family member C	717.367	0.522362	0.0926461	5.63545	1.74601e-08	4.65287e-07
ENSG00000066651	TRMT11	protein_coding	6	tRNA methyltransferase 11 homolog	123.824	0.522049	0.149875	3.47211	0.000516386	0.00447687
ENSG00000137876	RSL24D1	protein_coding	15	ribosomal L24 domain containing 1	634.163	0.522333	0.0994313	5.25337	1.49342e-07	3.40445e-06
ENSG00000113532	ST8SIA4	protein_coding	5	ST8 alpha-N-acetyl-neuraminide alpha-2,8-sialyltransferase 4	481.716	0.522192	0.109266	4.77906	1.76115e-06	3.27508e-05
ENSG00000122483	CCDC18	protein_coding	1	coiled-coil domain containing 18	107.573	0.521522	0.156725	3.30019	0.000966207	0.00758594
ENSG00000133773	CCDC59	protein_coding	12	coiled-coil domain containing 59	321.562	0.52174	0.115386	4.52038	6.17288e-06	0.000100853
ENSG00000235750	KIAA0040	protein_coding	1	KIAA0040	95.3464	0.521018	0.142788	3.62163	0.000292752	0.00279203
ENSG00000205707	ETFRF1	protein_coding	12	electron transfer flavoprotein regulatory factor 1	91.558	0.52062	0.165729	3.14569	0.00165695	0.0118499
ENSG00000162694	EXTL2	protein_coding	1	exostosin like glycosyltransferase 2	558.095	0.519747	0.09751	5.32811	9.92406e-08	2.32419e-06
ENSG00000169282	KCNAB1	protein_coding	3	potassium voltage-gated channel subfamily A member regulatory beta subunit 1	986.242	0.5197	0.109834	4.73628	2.17676e-06	3.95681e-05
ENSG00000169371	SNUPN	protein_coding	15	snurportin 1	361.016	0.51882	0.0940134	5.51487	3.49041e-08	8.87082e-07
ENSG00000057657	PRDM1	protein_coding	6	PR/SET domain 1	71.7455	0.520707	0.200717	2.57152	0.0101254	0.0497178
ENSG00000113460	BRIX1	protein_coding	5	biogenesis of ribosomes BRX1	537.496	0.518747	0.0906957	5.71824	1.0763e-08	2.96778e-07
ENSG00000198844	ARHGEF15	protein_coding	17	Rho guanine nucleotide exchange factor 15	1473.35	0.518354	0.0909173	5.6994	1.20228e-08	3.28686e-07
ENSG00000105971	CAV2	protein_coding	7	caveolin 2	2949.55	0.517412	0.0892836	5.79456	6.85008e-09	1.94639e-07
ENSG00000128699	ORMDL1	protein_coding	2	ORMDL sphingolipid biosynthesis regulator 1	660.901	0.516937	0.0884048	5.8458	5.04134e-09	1.47521e-07
ENSG00000109654	TRIM2	protein_coding	4	tripartite motif containing 2	258.581	0.516446	0.140943	3.66919	0.000243322	0.00240068
ENSG00000162944	RFTN2	protein_coding	2	raftlin family member 2	45.2862	0.514604	0.187393	2.74074	0.00613017	0.0338145
ENSG00000173917	HOXB2	protein_coding	17	homeobox B2	127.312	0.515634	0.134143	3.84115	0.000122458	0.00133276
ENSG00000135048	CEMIP2	protein_coding	9	cell migration inducing hyaluronidase 2	1601.08	0.514764	0.0704629	7.30958	2.67975e-13	1.39836e-11
ENSG00000113163	CERT1	protein_coding	5	ceramide transporter 1	447.202	0.514551	0.102403	5.02151	5.12677e-07	1.07092e-05
ENSG00000138074	SLC5A6	protein_coding	2	solute carrier family 5 member 6	305.622	0.514514	0.132798	3.86189	0.000112513	0.00123828
ENSG00000068383	INPP5A	protein_coding	10	inositol polyphosphate-5-phosphatase A	574.052	0.514217	0.0828595	6.20535	5.45743e-10	1.91066e-08
ENSG00000166025	AMOTL1	protein_coding	11	angiomotin like 1	1072.97	0.513708	0.124445	4.12102	3.77193e-05	0.000486522
ENSG00000171163	ZNF692	protein_coding	1	zinc finger protein 692	181.167	0.51439	0.181257	2.83404	0.00459632	0.0269112
ENSG00000068912	ERLEC1	protein_coding	2	endoplasmic reticulum lectin 1	1483.61	0.512569	0.0670658	7.64317	2.11941e-14	1.25374e-12
ENSG00000110048	OSBP	protein_coding	11	oxysterol binding protein	1445.75	0.512018	0.0700785	7.30486	2.77556e-13	1.44287e-11
ENSG00000140406	TLNRD1	protein_coding	15	talin rod domain containing 1	617.393	0.511942	0.0805178	6.3579	2.04529e-10	7.58636e-09
ENSG00000254858	MPV17L2	protein_coding	19	MPV17 mitochondrial inner membrane protein like 2	191.772	0.511407	0.114371	4.46063	8.17191e-06	0.000128444
ENSG00000145819	ARHGAP26	protein_coding	5	Rho GTPase activating protein 26	141.484	0.511171	0.128043	3.98249	6.81973e-05	0.000804764
ENSG00000179431	FJX1	protein_coding	11	four-jointed box kinase 1	253.524	0.511124	0.111865	4.56953	4.88828e-06	8.16141e-05
ENSG00000119965	C10orf88	protein_coding	10	chromosome 10 open reading frame 88	251.685	0.510246	0.105994	4.80999	1.50937e-06	2.84933e-05
ENSG00000077150	NFKB2	protein_coding	10	nuclear factor kappa B subunit 2	1045.24	0.50994	0.0770498	6.61603	3.68966e-11	1.50258e-09
ENSG00000235501	CNN3-DT	lncRNA	1	CNN3 divergent transcript	31.0393	0.50866	0.195787	2.56987	0.0101736	0.0498651
ENSG00000119899	SLC17A5	protein_coding	6	solute carrier family 17 member 5	786.579	0.509276	0.0954436	5.33648	9.47701e-08	2.22329e-06
ENSG00000134531	EMP1	protein_coding	12	epithelial membrane protein 1	7023.78	0.509158	0.0661844	7.69317	1.43534e-14	8.60204e-13
ENSG00000220205	VAMP2	protein_coding	17	vesicle associated membrane protein 2	267.628	0.509085	0.123398	4.12106	3.77133e-05	0.000486522
ENSG00000070961	ATP2B1	protein_coding	12	ATPase plasma membrane Ca2+ transporting 1	792.284	0.508237	0.104048	4.87979	1.06201e-06	2.06228e-05
ENSG00000132680	KHDC4	protein_coding	1	KH domain containing 4, pre-mRNA splicing factor	681.027	0.508382	0.119667	4.24733	2.16337e-05	0.000299825
ENSG00000124370	MCEE	protein_coding	2	methylmalonyl-CoA epimerase	79.3948	0.507446	0.167405	3.04148	0.00235414	0.0157065
ENSG00000170962	PDGFD	protein_coding	11	platelet derived growth factor D	212.948	0.506776	0.132841	3.81358	0.00013697	0.00146973
ENSG00000019144	PHLDB1	protein_coding	11	pleckstrin homology like domain family B member 1	3280.29	0.50689	0.0712	7.11888	1.08807e-12	5.35222e-11
ENSG00000167604	NFKBID	protein_coding	19	NFKB inhibitor delta	15.339	0.505106	0.204785	2.60111	0.00929226	0.0464579
ENSG00000095380	NANS	protein_coding	9	N-acetylneuraminate synthase	913.989	0.50652	0.0766107	6.61133	3.80877e-11	1.5465e-09
ENSG00000111817	DSE	protein_coding	6	dermatan sulfate epimerase	976.184	0.506409	0.0811642	6.2376	4.44342e-10	1.59221e-08
ENSG00000113319	RASGRF2	protein_coding	5	Ras protein specific guanine nucleotide releasing factor 2	114.152	0.505616	0.145859	3.48324	0.000495378	0.00431381
ENSG00000135913	USP37	protein_coding	2	ubiquitin specific peptidase 37	235.995	0.506236	0.128568	3.93446	8.33826e-05	0.000958411
ENSG00000100445	SDR39U1	protein_coding	14	short chain dehydrogenase/reductase family 39U member 1	80.9541	0.505653	0.159771	3.1639	0.00155673	0.0112327
ENSG00000177683	THAP5	protein_coding	7	THAP domain containing 5	224.516	0.5058	0.110022	4.59096	4.41213e-06	7.49139e-05
ENSG00000233864					168.121	0.505664	0.12844	3.93075	8.46814e-05	0.0009709
ENSG00000171016	PYGO1	protein_coding	15	pygopus family PHD finger 1	115.116	0.505286	0.147902	3.39495	0.000686422	0.00570591
ENSG00000138623	SEMA7A	protein_coding	15	semaphorin 7A (John Milton Hagen blood group)	109.262	0.50551	0.157149	3.22527	0.00125854	0.00947459
ENSG00000117620	SLC35A3	protein_coding	1	solute carrier family 35 member A3	234.082	0.505756	0.138829	3.64322	0.000269253	0.00260411
ENSG00000121864	ZNF639	protein_coding	3	zinc finger protein 639	391.372	0.505667	0.114618	4.40922	1.03742e-05	0.000157321
ENSG00000154146	NRGN	protein_coding	11	neurogranin	82.8466	0.50469	0.164962	3.07071	0.00213554	0.0145162
ENSG00000142556	ZNF614	protein_coding	19	zinc finger protein 614	207.696	0.50478	0.118315	4.25762	2.06612e-05	0.000288458
ENSG00000214274	ANG	protein_coding	14	angiogenin	140.244	0.504068	0.128639	3.90807	9.30371e-05	0.0010535
ENSG00000165434	PGM2L1	protein_coding	11	phosphoglucomutase 2 like 1	536.828	0.504592	0.130991	3.8541	0.000116158	0.00127024
ENSG00000104343	UBE2W	protein_coding	8	ubiquitin conjugating enzyme E2 W	309.563	0.503604	0.111212	4.5204	6.1722e-06	0.000100853
ENSG00000169379	ARL13B	protein_coding	3	ADP ribosylation factor like GTPase 13B	148.482	0.502424	0.137909	3.62546	0.000288447	0.00276056
ENSG00000155850	SLC26A2	protein_coding	5	solute carrier family 26 member 2	1022.99	0.502588	0.115304	4.35918	1.30552e-05	0.000191831
ENSG00000147894	C9orf72	protein_coding	9	C9orf72-SMCR8 complex subunit	102.536	0.499831	0.142999	3.48608	0.000490149	0.00428186
ENSG00000130844	ZNF331	protein_coding	19	zinc finger protein 331	99.9962	0.49923	0.151383	3.29734	0.00097606	0.00764581
ENSG00000147180	ZNF711	protein_coding	X	zinc finger protein 711	61.3348	0.498918	0.178509	2.80315	0.00506063	0.0290716
ENSG00000109184	DCUN1D4	protein_coding	4	defective in cullin neddylation 1 domain containing 4	498.565	0.498897	0.0979185	5.08905	3.59864e-07	7.74103e-06
ENSG00000137168	PPIL1	protein_coding	6	peptidylprolyl isomerase like 1	704.884	0.498884	0.0892365	5.58808	2.29592e-08	5.99034e-07
ENSG00000049759	NEDD4L	protein_coding	18	NEDD4 like E3 ubiquitin protein ligase	542.367	0.498608	0.0936192	5.32431	1.01334e-07	2.36691e-06
ENSG00000144063	MALL	protein_coding	2	mal, T cell differentiation protein like	521.666	0.498128	0.0834366	5.96881	2.38996e-09	7.47148e-08
ENSG00000107290	SETX	protein_coding	9	senataxin	1490.32	0.498451	0.126769	3.9292	8.52287e-05	0.000975546
ENSG00000176444	CLK2	protein_coding	1	CDC like kinase 2	518.405	0.497946	0.188715	2.64551	0.00815687	0.0420845
ENSG00000131873	CHSY1	protein_coding	15	chondroitin sulfate synthase 1	1100.7	0.497738	0.097147	5.12359	2.9977e-07	6.50957e-06
ENSG00000008294	SPAG9	protein_coding	17	sperm associated antigen 9	3225.04	0.497689	0.0877588	5.67054	1.42346e-08	3.84559e-07
ENSG00000164086	DUSP7	protein_coding	3	dual specificity phosphatase 7	521.187	0.496647	0.0862408	5.75778	8.52265e-09	2.40668e-07
ENSG00000164983	TMEM65	protein_coding	8	transmembrane protein 65	298.445	0.496768	0.1361	3.65406	0.000258121	0.00251953
ENSG00000214548	MEG3	lncRNA	14	maternally expressed 3	3840.63	0.496509	0.20331	2.57548	0.01001	0.0493101
ENSG00000114850	SSR3	protein_coding	3	signal sequence receptor subunit 3	10316.5	0.496187	0.063226	7.84747	4.2453e-15	2.76126e-13
ENSG00000135063	FAM189A2	protein_coding	9	family with sequence similarity 189 member A2	59.4197	0.495833	0.183168	2.70893	0.00675011	0.0364145
ENSG00000129911	KLF16	protein_coding	19	Kruppel like factor 16	338.432	0.493783	0.104502	4.72464	2.30529e-06	4.15739e-05
ENSG00000114405	C3orf14	protein_coding	3	chromosome 3 open reading frame 14	160.191	0.493452	0.130383	3.78224	0.00015542	0.00163322
ENSG00000171388	APLN	protein_coding	X	apelin	5436.33	0.493767	0.11092	4.44637	8.73348e-06	0.000134985
ENSG00000172175	MALT1	protein_coding	18	MALT1 paracaspase	123.899	0.492114	0.140209	3.50737	0.000452566	0.00399936
ENSG00000100744	GSKIP	protein_coding	14	GSK3B interacting protein	313.601	0.492428	0.108322	4.54553	5.47977e-06	9.11568e-05
ENSG00000154640	BTG3	protein_coding	21	BTG anti-proliferation factor 3	284.363	0.490947	0.129226	3.80246	0.000143268	0.00152537
ENSG00000134242	PTPN22	protein_coding	1	protein tyrosine phosphatase non-receptor type 22	46.1506	0.490042	0.186737	2.64642	0.00813477	0.0420179
ENSG00000204348	DXO	protein_coding	6	decapping exoribonuclease	148.389	0.490648	0.143768	3.40817	0.000653992	0.00547948
ENSG00000146242	TPBG	protein_coding	6	trophoblast glycoprotein	134.91	0.489992	0.130725	3.73613	0.000186872	0.00191143
ENSG00000116473	RAP1A	protein_coding	1	RAP1A, member of RAS oncogene family	745.948	0.490154	0.0860279	5.6957	1.2287e-08	3.35243e-07
ENSG00000145358	DDIT4L	protein_coding	4	DNA damage inducible transcript 4 like	77.67	0.489423	0.153894	3.16373	0.00155761	0.011233
ENSG00000109099	PMP22	protein_coding	17	peripheral myelin protein 22	1868.91	0.489247	0.0764755	6.39714	1.58313e-10	5.96892e-09
ENSG00000124222	STX16	protein_coding	20	syntaxin 16	1256.61	0.488868	0.113707	4.29942	1.71242e-05	0.000244551
ENSG00000138073	PREB	protein_coding	2	prolactin regulatory element binding	875.406	0.488027	0.0835269	5.84134	5.17826e-09	1.50565e-07
ENSG00000196850	PPTC7	protein_coding	12	protein phosphatase targeting COQ7	449.803	0.487856	0.101905	4.78666	1.69583e-06	3.16647e-05
ENSG00000144476	ACKR3	protein_coding	2	atypical chemokine receptor 3	344.949	0.488061	0.131365	3.71883	0.00020015	0.00202399
ENSG00000104205	SGK3	protein_coding	8	serum/glucocorticoid regulated kinase family member 3	224.831	0.487045	0.113402	4.2882	1.80125e-05	0.000256436
ENSG00000117394	SLC2A1	protein_coding	1	solute carrier family 2 member 1	832.508	0.486978	0.0796683	6.11247	9.80981e-10	3.28365e-08
ENSG00000136840	ST6GALNAC4	protein_coding	9	ST6 N-acetylgalactosaminide alpha-2,6-sialyltransferase 4	710.985	0.486769	0.0807189	6.02852	1.65465e-09	5.34314e-08
ENSG00000120370	GORAB	protein_coding	1	golgin, RAB6 interacting	208.45	0.486951	0.155795	3.12524	0.00177662	0.0125747
ENSG00000168374	ARF4	protein_coding	3	ADP ribosylation factor 4	6861.64	0.486569	0.0785759	6.19267	5.91551e-10	2.0553e-08
ENSG00000099810	MTAP	protein_coding	9	methylthioadenosine phosphorylase	656.403	0.486405	0.0899207	5.41006	6.30038e-08	1.52498e-06
ENSG00000166562	SEC11C	protein_coding	18	SEC11 homolog C, signal peptidase complex subunit	532.169	0.485937	0.0906176	5.36266	8.20068e-08	1.9438e-06
ENSG00000187961	KLHL17	protein_coding	1	kelch like family member 17	140.193	0.485637	0.170004	2.86315	0.00419452	0.0250176
ENSG00000170379	TCAF2	protein_coding	7	TRPM8 channel associated factor 2	103.6	0.484534	0.146555	3.30887	0.000936748	0.00738836
ENSG00000182827	ACBD3	protein_coding	1	acyl-CoA binding domain containing 3	910.016	0.484431	0.0882258	5.49023	4.0142e-08	1.00531e-06
ENSG00000106537	TSPAN13	protein_coding	7	tetraspanin 13	352.094	0.483638	0.121842	3.9717	7.13624e-05	0.000836361
ENSG00000006652	IFRD1	protein_coding	7	interferon related developmental regulator 1	810.34	0.482623	0.124534	3.8766	0.000105928	0.00118287
ENSG00000132467	UTP3	protein_coding	4	UTP3 small subunit processome component	848.677	0.482188	0.0922845	5.2247	1.74441e-07	3.9182e-06
ENSG00000104332	SFRP1	protein_coding	8	secreted frizzled related protein 1	97.2729	0.480816	0.15797	3.07473	0.00210696	0.0143575
ENSG00000256525	POLG2	protein_coding	17	DNA polymerase gamma 2, accessory subunit	87.8003	0.480319	0.163495	2.93647	0.00331973	0.0208226
ENSG00000167981	ZNF597	protein_coding	16	zinc finger protein 597	89.1456	0.479964	0.161673	2.96879	0.00298976	0.0190755
ENSG00000230551		lncRNA	5	novel transcript	2655.17	0.480045	0.0708573	6.77413	1.25158e-11	5.47029e-10
ENSG00000147649	MTDH	protein_coding	8	metadherin	1616.83	0.48	0.101525	4.72885	2.25793e-06	4.07734e-05
ENSG00000161265	U2AF1L4	protein_coding	19	U2 small nuclear RNA auxiliary factor 1 like 4	61.4076	0.478159	0.175017	2.727	0.00639129	0.034924
ENSG00000006025	OSBPL7	protein_coding	17	oxysterol binding protein like 7	336.028	0.479485	0.164917	2.91502	0.00355668	0.0219774
ENSG00000137364	TPMT	protein_coding	6	thiopurine S-methyltransferase	373.485	0.478692	0.122393	3.90985	9.23516e-05	0.00104833
ENSG00000095564	BTAF1	protein_coding	10	B-TFIID TATA-box binding protein associated factor 1	746.456	0.478127	0.0949801	5.03253	4.84048e-07	1.01421e-05
ENSG00000117143	UAP1	protein_coding	1	UDP-N-acetylglucosamine pyrophosphorylase 1	2386.87	0.476002	0.0602549	7.90061	2.77536e-15	1.84005e-13
ENSG00000134954	ETS1	protein_coding	11	ETS proto-oncogene 1, transcription factor	1788.47	0.476052	0.0865187	5.50211	3.75275e-08	9.48484e-07
ENSG00000258947	TUBB3	protein_coding	16	tubulin beta 3 class III	2081.02	0.475903	0.062792	7.57928	3.47476e-14	2.00368e-12
ENSG00000079257	LXN	protein_coding	3	latexin	1014.56	0.476	0.0884267	5.37642	7.598e-08	1.81348e-06
ENSG00000105639	JAK3	protein_coding	19	Janus kinase 3	55.9828	0.475121	0.17723	2.61502	0.00892215	0.0449844
ENSG00000115966	ATF2	protein_coding	2	activating transcription factor 2	767.306	0.473227	0.0955941	4.94907	7.45708e-07	1.5006e-05
ENSG00000189067	LITAF	protein_coding	16	lipopolysaccharide induced TNF factor	155.409	0.472423	0.13156	3.58551	0.000336426	0.00313025
ENSG00000135604	STX11	protein_coding	6	syntaxin 11	125.171	0.472277	0.134619	3.49256	0.000478409	0.00419801
ENSG00000174136	RGMB	protein_coding	5	repulsive guidance molecule BMP co-receptor b	1042.69	0.471851	0.0645105	7.31349	2.60287e-13	1.36343e-11
ENSG00000187792	ZNF70	protein_coding	22	zinc finger protein 70	102.445	0.471123	0.144714	3.23898	0.00119959	0.00911078
ENSG00000135596	MICAL1	protein_coding	6	microtubule associated monooxygenase, calponin and LIM domain containing 1	355.923	0.471136	0.150893	3.12076	0.00180383	0.0127148
ENSG00000163739	CXCL1	protein_coding	4	C-X-C motif chemokine ligand 1	270.393	0.470481	0.121832	3.85758	0.000114515	0.00125428
ENSG00000177542	SLC25A22	protein_coding	11	solute carrier family 25 member 22	344.146	0.469939	0.0980559	4.78905	1.67576e-06	3.13327e-05
ENSG00000197989	SNHG12	lncRNA	1	small nucleolar RNA host gene 12	182.054	0.470295	0.161532	2.91515	0.00355513	0.0219774
ENSG00000229644	NAMPTP1	processed_pseudogene	10	nicotinamide phosphoribosyltransferase pseudogene 1	61.5284	0.468439	0.168578	2.75276	0.00590961	0.0328221
ENSG00000251201	TMED7-TICAM2	protein_coding	5	TMED7-TICAM2 readthrough	630.868	0.469544	0.0992817	4.72932	2.25273e-06	4.07331e-05
ENSG00000198211		protein_coding	16	novel protein (MC1R-TUBB3 readthrough)	2078.15	0.469439	0.0625922	7.50017	6.37373e-14	3.54142e-12
ENSG00000144867	SRPRB	protein_coding	3	SRP receptor subunit beta	1331.16	0.469242	0.0711487	6.59491	4.25512e-11	1.70255e-09
ENSG00000067048	DDX3Y	protein_coding	Y	DEAD-box helicase 3 Y-linked	1874.29	0.469221	0.112928	4.16325	3.13749e-05	0.000415226
ENSG00000170485	NPAS2	protein_coding	2	neuronal PAS domain protein 2	720.578	0.468564	0.0822597	5.69442	1.23789e-08	3.37079e-07
ENSG00000163659	TIPARP	protein_coding	3	TCDD inducible poly(ADP-ribose) polymerase	1504.62	0.468454	0.113722	4.11901	3.80497e-05	0.000490098
ENSG00000166197	NOLC1	protein_coding	10	nucleolar and coiled-body phosphoprotein 1	1980.8	0.46809	0.0685685	6.82599	8.73214e-12	3.9421e-10
ENSG00000126785	RHOJ	protein_coding	14	ras homolog family member J	4747.55	0.467807	0.0605422	7.72748	1.09696e-14	6.72085e-13
ENSG00000117616	RSRP1	protein_coding	1	arginine and serine rich protein 1	829.33	0.467916	0.137626	3.40029	0.000673137	0.00561588
ENSG00000138018	SELENOI	protein_coding	2	selenoprotein I	503.343	0.467767	0.13537	3.44921	0.00056223	0.00481651
ENSG00000243927	MRPS6	protein_coding	21	mitochondrial ribosomal protein S6	351.741	0.467269	0.111891	4.17998	2.91538e-05	0.000388076
ENSG00000272578		transcribed_unprocessed_pseudogene	22	glucuronidase, beta (GUSB) pseudogene	127.489	0.467017	0.171575	2.72308	0.00646764	0.0351671
ENSG00000235505	CASP4LP	transcribed_unprocessed_pseudogene	11	caspase 4 like, pseudogene	188.637	0.466907	0.172432	2.69949	0.00694462	0.0371426
ENSG00000167549	CORO6	protein_coding	17	coronin 6	61.4702	0.465679	0.181013	2.58063	0.00986204	0.0487209
ENSG00000033627	ATP6V0A1	protein_coding	17	ATPase H+ transporting V0 subunit a1	992.976	0.464573	0.0878125	5.29139	1.2139e-07	2.80464e-06
ENSG00000122641	INHBA	protein_coding	7	inhibin subunit beta A	1525.54	0.464638	0.104878	4.43437	9.23421e-06	0.00014144
ENSG00000067167	TRAM1	protein_coding	8	translocation associated membrane protein 1	3546.03	0.46408	0.0930799	4.98567	6.17473e-07	1.2573e-05
ENSG00000150787	PTS	protein_coding	11	6-pyruvoyltetrahydropterin synthase	275.556	0.463443	0.100326	4.61786	3.87716e-06	6.65126e-05
ENSG00000168404	MLKL	protein_coding	16	mixed lineage kinase domain like pseudokinase	375.776	0.463345	0.114741	4.03653	5.42487e-05	0.000657943
ENSG00000144749	LRIG1	protein_coding	3	leucine rich repeats and immunoglobulin like domains 1	989.455	0.462704	0.116539	3.96961	7.19904e-05	0.000841564
ENSG00000109220	CHIC2	protein_coding	4	cysteine rich hydrophobic domain 2	232.874	0.462743	0.171149	2.70778	0.00677351	0.0364834
ENSG00000165819	METTL3	protein_coding	14	methyltransferase like 3	536.751	0.461308	0.106863	4.31438	1.6005e-05	0.000230243
ENSG00000112511	PHF1	protein_coding	6	PHD finger protein 1	417.479	0.460555	0.101537	4.53181	5.84798e-06	9.67479e-05
ENSG00000251369	ZNF550	protein_coding	19	zinc finger protein 550	95.9163	0.460322	0.165455	2.77803	0.00546888	0.0309122
ENSG00000166002	SMCO4	protein_coding	11	single-pass membrane protein with coiled-coil domains 4	93.4178	0.459377	0.15348	2.98702	0.00281713	0.0181513
ENSG00000176853	FAM91A1	protein_coding	8	family with sequence similarity 91 member A1	1170.56	0.459655	0.0945442	4.85944	1.17718e-06	2.26587e-05
ENSG00000153487	ING1	protein_coding	13	inhibitor of growth family member 1	125.58	0.459461	0.15419	2.96665	0.00301062	0.019189
ENSG00000148120	AOPEP	protein_coding	9	aminopeptidase O (putative)	399.424	0.459047	0.104097	4.40666	1.04977e-05	0.000158842
ENSG00000157193	LRP8	protein_coding	1	LDL receptor related protein 8	573.468	0.458725	0.127436	3.59689	0.000322048	0.00302105
ENSG00000143344	RGL1	protein_coding	1	ral guanine nucleotide dissociation stimulator like 1	621.183	0.457672	0.0939373	4.86985	1.11681e-06	2.15875e-05
ENSG00000173846	PLK3	protein_coding	1	polo like kinase 3	755.661	0.457563	0.09598	4.77078	1.83518e-06	3.39891e-05
ENSG00000274272		lncRNA	7	novel transcript	423.968	0.456909	0.14476	3.15675	0.00159537	0.0114513
ENSG00000117114	ADGRL2	protein_coding	1	adhesion G protein-coupled receptor L2	4881.83	0.456138	0.108995	4.18333	2.87274e-05	0.000383143
ENSG00000101871	MID1	protein_coding	X	midline 1	271.746	0.455458	0.118757	3.83317	0.000126504	0.00136704
ENSG00000072401	UBE2D1	protein_coding	10	ubiquitin conjugating enzyme E2 D1	186.101	0.45512	0.127346	3.57304	0.000352859	0.00325446
ENSG00000136052	SLC41A2	protein_coding	12	solute carrier family 41 member 2	235.725	0.454921	0.131423	3.45605	0.000548163	0.00471956
ENSG00000108509	CAMTA2	protein_coding	17	calmodulin binding transcription activator 2	417.245	0.455234	0.130757	3.47955	0.000502254	0.00436814
ENSG00000071205	ARHGAP10	protein_coding	4	Rho GTPase activating protein 10	807.878	0.454834	0.0867846	5.2412	1.59537e-07	3.61302e-06
ENSG00000168734	PKIG	protein_coding	20	cAMP-dependent protein kinase inhibitor gamma	1494.13	0.45408	0.0714303	6.35581	2.07333e-10	7.66964e-09
ENSG00000135547	HEY2	protein_coding	6	hes related family bHLH transcription factor with YRPW motif 2	133.637	0.453648	0.15798	2.87661	0.00401968	0.0241957
ENSG00000105810	CDK6	protein_coding	7	cyclin dependent kinase 6	688.609	0.45404	0.137341	3.29512	0.000983802	0.00769327
ENSG00000073921	PICALM	protein_coding	11	phosphatidylinositol binding clathrin assembly protein	6049.99	0.453395	0.0804684	5.63452	1.75542e-08	4.66886e-07
ENSG00000124783	SSR1	protein_coding	6	signal sequence receptor subunit 1	4304.39	0.453221	0.0900421	5.03321	4.82332e-07	1.01216e-05
ENSG00000168283	BMI1	protein_coding	10	BMI1 proto-oncogene, polycomb ring finger	594.885	0.452876	0.0936954	4.83338	1.34232e-06	2.56217e-05
ENSG00000184402	SS18L1	protein_coding	20	SS18L1 subunit of BAF chromatin remodeling complex	226.128	0.452614	0.110413	4.09912	4.14729e-05	0.000527013
ENSG00000145220	LYAR	protein_coding	4	Ly1 antibody reactive	358.472	0.452209	0.0957405	4.72067	2.35072e-06	4.22821e-05
ENSG00000159147	DONSON	protein_coding	21	DNA replication fork stabilization factor DONSON	299.062	0.451747	0.104109	4.33257	1.47377e-05	0.000214942
ENSG00000034152	MAP2K3	protein_coding	17	mitogen-activated protein kinase kinase 3	1012.72	0.45146	0.104437	4.32394	1.53269e-05	0.000221884
ENSG00000089818	NECAP1	protein_coding	12	NECAP endocytosis associated 1	332.392	0.450865	0.0983457	4.5776	4.70334e-06	7.9007e-05
ENSG00000177432	NAP1L5	protein_coding	4	nucleosome assembly protein 1 like 5	263.011	0.449818	0.114546	3.93565	8.29706e-05	0.000954474
ENSG00000114529	C3orf52	protein_coding	3	chromosome 3 open reading frame 52	108.75	0.449218	0.146518	3.06159	0.00220163	0.0148843
ENSG00000265695					277.005	0.449411	0.118526	3.78806	0.000151829	0.00160656
ENSG00000127528	KLF2	protein_coding	19	Kruppel like factor 2	250.706	0.447782	0.119317	3.76835	0.00016433	0.00171113
ENSG00000170542	SERPINB9	protein_coding	6	serpin family B member 9	1183.17	0.44779	0.0761316	5.8794	4.11751e-09	1.22313e-07
ENSG00000179833	SERTAD2	protein_coding	2	SERTA domain containing 2	393.158	0.447534	0.109856	4.07404	4.62042e-05	0.000576985
ENSG00000133641	C12orf29	protein_coding	12	chromosome 12 open reading frame 29	268.564	0.447268	0.115401	3.87091	0.000108431	0.00120495
ENSG00000120526	NUDCD1	protein_coding	8	NudC domain containing 1	514.231	0.446838	0.093012	4.8014	1.57562e-06	2.96622e-05
ENSG00000197119	SLC25A29	protein_coding	14	solute carrier family 25 member 29	740.165	0.447251	0.151087	2.9573	0.00310344	0.0196365
ENSG00000164045	CDC25A	protein_coding	3	cell division cycle 25A	219.505	0.446228	0.119871	3.71867	0.000200277	0.00202399
ENSG00000129317	PUS7L	protein_coding	12	pseudouridine synthase 7 like	284.94	0.446435	0.15049	2.96945	0.00298331	0.0190432
ENSG00000135269	TES	protein_coding	7	testin LIM domain protein	765.664	0.444997	0.0796544	5.58438	2.3454e-08	6.09626e-07
ENSG00000125746	EML2	protein_coding	19	EMAP like 2	294.994	0.444897	0.126848	3.5055	0.000455753	0.00402383
ENSG00000077454	LRCH4	protein_coding	7	leucine rich repeats and calponin homology domain containing 4	509.927	0.445262	0.14273	3.11989	0.0018092	0.0127396
ENSG00000110675	ELMOD1	protein_coding	11	ELMO domain containing 1	122.046	0.444718	0.155156	2.86247	0.00420359	0.0250609
ENSG00000132256	TRIM5	protein_coding	11	tripartite motif containing 5	2372.48	0.444615	0.0662635	6.70833	1.96871e-11	8.33906e-10
ENSG00000198168	SVIP	protein_coding	11	small VCP interacting protein	448.24	0.443909	0.102559	4.32768	1.50691e-05	0.000219542
ENSG00000013375	PGM3	protein_coding	6	phosphoglucomutase 3	2154.38	0.443625	0.069713	6.36303	1.97816e-10	7.37725e-09
ENSG00000147100	SLC16A2	protein_coding	X	solute carrier family 16 member 2	108.421	0.443124	0.149848	2.96107	0.00306571	0.0194606
ENSG00000237036	ZEB1-AS1	lncRNA	10	ZEB1 antisense RNA 1	86.6128	0.442361	0.152353	2.89039	0.00384758	0.0234269
ENSG00000258818	RNASE4	protein_coding	14	ribonuclease A family member 4	220.602	0.442519	0.110476	4.00052	6.32031e-05	0.000750345
ENSG00000121797	CCRL2	protein_coding	3	C-C motif chemokine receptor like 2	149.035	0.443092	0.168879	2.63201	0.00848816	0.0432571
ENSG00000105849	POLR1F	protein_coding	7	RNA polymerase I subunit F	736.005	0.442403	0.0918745	4.81362	1.48219e-06	2.80574e-05
ENSG00000281649	EBLN3P	lncRNA	9	endogenous Bornavirus like nucleoprotein 3, pseudogene	496.461	0.442043	0.0926536	4.76761	1.86422e-06	3.43878e-05
ENSG00000131015	ULBP2	protein_coding	6	UL16 binding protein 2	73.4323	0.441097	0.162536	2.72095	0.0065095	0.0353667
ENSG00000132196	HSD17B7	protein_coding	1	hydroxysteroid 17-beta dehydrogenase 7	72.6571	0.440195	0.165547	2.62838	0.00857922	0.0436078
ENSG00000101361	NOP56	protein_coding	20	NOP56 ribonucleoprotein	1898.43	0.438896	0.0681363	6.4407	1.18922e-10	4.57168e-09
ENSG00000158352	SHROOM4	protein_coding	X	shroom family member 4	1609.9	0.438796	0.12019	3.64825	0.000264034	0.00256085
ENSG00000129315	CCNT1	protein_coding	12	cyclin T1	549.293	0.438098	0.0945299	4.6317	3.62674e-06	6.2608e-05
ENSG00000171604	CXXC5	protein_coding	5	CXXC finger protein 5	93.5805	0.436715	0.149694	2.92971	0.00339281	0.021118
ENSG00000023318	ERP44	protein_coding	9	endoplasmic reticulum protein 44	1768.91	0.437239	0.0556087	7.8622	3.7743e-15	2.4666e-13
ENSG00000114735	HEMK1	protein_coding	3	HemK methyltransferase family member 1	199.12	0.437125	0.13354	3.27359	0.00106191	0.00820588
ENSG00000062716	VMP1	protein_coding	17	vacuole membrane protein 1	2811.83	0.436805	0.097361	4.48673	7.23259e-06	0.000115823
ENSG00000204256	BRD2	protein_coding	6	bromodomain containing 2	3676.61	0.436992	0.124925	3.50054	0.000464319	0.00409006
ENSG00000008083	JARID2	protein_coding	6	jumonji and AT-rich interaction domain containing 2	170.103	0.435231	0.126497	3.44455	0.000572019	0.00488512
ENSG00000119777	TMEM214	protein_coding	2	transmembrane protein 214	1474.84	0.435293	0.0940904	4.62659	3.71734e-06	6.39308e-05
ENSG00000166073	GPR176	protein_coding	15	G protein-coupled receptor 176	1834.1	0.435156	0.0960355	4.53119	5.86514e-06	9.67479e-05
ENSG00000197417	SHPK	protein_coding	17	sedoheptulokinase	226.934	0.434362	0.128527	3.37611	0.000735188	0.00605626
ENSG00000081041	CXCL2	protein_coding	4	C-X-C motif chemokine ligand 2	71.4227	0.433595	0.161989	2.64864	0.00808172	0.0418449
ENSG00000119953	SMNDC1	protein_coding	10	survival motor neuron domain containing 1	390.291	0.433871	0.10645	4.07533	4.595e-05	0.000574334
ENSG00000259171		protein_coding	14	novel protein, ANG-RNASE4 readthrough	223.545	0.432991	0.111788	3.86878	0.000109381	0.00121353
ENSG00000224189	HAGLR	lncRNA	2	HOXD antisense growth-associated long non-coding RNA	240.334	0.432512	0.117219	3.68658	0.000227289	0.00225755
ENSG00000189050	RNFT1	protein_coding	17	ring finger protein, transmembrane 1	137.528	0.432149	0.13056	3.30326	0.000955661	0.00752467
ENSG00000047634	SCML1	protein_coding	X	Scm polycomb group protein like 1	126.988	0.432096	0.130711	3.29752	0.000975416	0.00764512
ENSG00000137955	RABGGTB	protein_coding	1	Rab geranylgeranyltransferase subunit beta	1315.59	0.432274	0.0874146	4.94575	7.58517e-07	1.52414e-05
ENSG00000135245	HILPDA	protein_coding	7	hypoxia inducible lipid droplet associated	112.732	0.431465	0.134384	3.19759	0.00138582	0.0102088
ENSG00000174796	THAP6	protein_coding	4	THAP domain containing 6	81.4375	0.431119	0.16292	2.63384	0.00844243	0.0430721
ENSG00000077044	DGKD	protein_coding	2	diacylglycerol kinase delta	421.974	0.43129	0.106255	4.05665	4.97815e-05	0.000612187
ENSG00000154380	ENAH	protein_coding	1	ENAH actin regulator	2495.67	0.42957	0.106681	4.02643	5.66305e-05	0.000679368
ENSG00000155287	SLC25A28	protein_coding	10	solute carrier family 25 member 28	303.281	0.428231	0.111611	3.82802	0.000129179	0.00139265
ENSG00000132436	FIGNL1	protein_coding	7	fidgetin like 1	211.739	0.427585	0.117316	3.63856	0.000274162	0.00264227
ENSG00000176454	LPCAT4	protein_coding	15	lysophosphatidylcholine acyltransferase 4	252.273	0.42704	0.124962	3.41808	0.000630637	0.00531299
ENSG00000179218	CALR	protein_coding	19	calreticulin	25331.5	0.426948	0.0810042	5.27065	1.3594e-07	3.1146e-06
ENSG00000196655	TRAPPC4	protein_coding	11	trafficking protein particle complex 4	462.27	0.426575	0.0868099	4.91471	8.89135e-07	1.74821e-05
ENSG00000173757	STAT5B	protein_coding	17	signal transducer and activator of transcription 5B	912.452	0.426509	0.0710271	6.00364	1.92947e-09	6.12965e-08
ENSG00000164180	TMEM161B	protein_coding	5	transmembrane protein 161B	143.324	0.426035	0.132973	3.20591	0.00134638	0.00998798
ENSG00000109920	FNBP4	protein_coding	11	formin binding protein 4	710.837	0.42586	0.102078	4.17094	3.03344e-05	0.00040301
ENSG00000132603	NIP7	protein_coding	16	nucleolar pre-rRNA processing protein NIP7	575.223	0.425442	0.0848143	5.01469	5.31203e-07	1.10287e-05
ENSG00000167977	KCTD5	protein_coding	16	potassium channel tetramerization domain containing 5	634.444	0.425301	0.0893527	4.75756	1.95945e-06	3.59992e-05
ENSG00000107679	PLEKHA1	protein_coding	10	pleckstrin homology domain containing A1	875.215	0.425252	0.0869623	4.88288	1.04547e-06	2.03517e-05
ENSG00000139826	ABHD13	protein_coding	13	abhydrolase domain containing 13	322.043	0.424302	0.122505	3.46407	0.000532069	0.00459253
ENSG00000118363	SPCS2	protein_coding	11	signal peptidase complex subunit 2	156.077	0.423984	0.138901	3.04994	0.00228887	0.0153381
ENSG00000124279	FASTKD3	protein_coding	5	FAST kinase domains 3	147.906	0.423156	0.124316	3.40045	0.000672757	0.00561588
ENSG00000143751	SDE2	protein_coding	1	SDE2 telomere maintenance homolog	362.539	0.422465	0.118369	3.56904	0.000358298	0.00329135
ENSG00000072778	ACADVL	protein_coding	17	acyl-CoA dehydrogenase very long chain	2465.57	0.422464	0.106552	3.96567	7.31892e-05	0.000854123
ENSG00000113356	POLR3G	protein_coding	5	RNA polymerase III subunit G	154.447	0.421819	0.151203	2.78959	0.00527751	0.0301171
ENSG00000125812	GZF1	protein_coding	20	GDNF inducible zinc finger protein 1	346.932	0.421777	0.139171	3.03514	0.0024042	0.0159784
ENSG00000099899	TRMT2A	protein_coding	22	tRNA methyltransferase 2 homolog A	205.952	0.421548	0.15101	2.79612	0.00517209	0.0296622
ENSG00000124784	RIOK1	protein_coding	6	RIO kinase 1	369.531	0.420257	0.114991	3.65313	0.000259061	0.00252153
ENSG00000155256	ZFYVE27	protein_coding	10	zinc finger FYVE-type containing 27	368.66	0.420005	0.0974094	4.31026	1.63061e-05	0.000234084
ENSG00000182197	EXT1	protein_coding	8	exostosin glycosyltransferase 1	4208.99	0.419951	0.0851898	4.93014	8.21698e-07	1.63434e-05
ENSG00000185716	MOSMO	protein_coding	16	modulator of smoothened	226.263	0.419508	0.125059	3.34568	0.000820809	0.00662298
ENSG00000006576	PHTF2	protein_coding	7	putative homeodomain transcription factor 2	858.006	0.419609	0.107473	3.90561	9.39881e-05	0.00106164
ENSG00000235423					1206.23	0.419039	0.12225	3.43015	0.000603238	0.00511671
ENSG00000181904	C5orf24	protein_coding	5	chromosome 5 open reading frame 24	1152.38	0.418696	0.111585	3.75253	0.000175057	0.00181046
ENSG00000110172	CHORDC1	protein_coding	11	cysteine and histidine rich domain containing 1	483.731	0.418231	0.0851655	4.90723	9.23728e-07	1.81363e-05
ENSG00000115946	PNO1	protein_coding	2	partner of NOB1 homolog	566.512	0.418305	0.0875339	4.77659	1.7829e-06	3.31103e-05
ENSG00000130956	HABP4	protein_coding	9	hyaluronan binding protein 4	380.991	0.418123	0.0966703	4.32535	1.52291e-05	0.000220806
ENSG00000169826	CSGALNACT2	protein_coding	10	chondroitin sulfate N-acetylgalactosaminyltransferase 2	623.797	0.417893	0.0836679	4.99405	5.91262e-07	1.21293e-05
ENSG00000173875	ZNF791	protein_coding	19	zinc finger protein 791	306.667	0.417237	0.102133	4.08322	4.44166e-05	0.000558218
ENSG00000178105	DDX10	protein_coding	11	DEAD-box helicase 10	617.941	0.417283	0.0974632	4.28155	1.85595e-05	0.000262048
ENSG00000153879	CEBPG	protein_coding	19	CCAAT enhancer binding protein gamma	524.725	0.417088	0.0995136	4.19163	2.76955e-05	0.000370455
ENSG00000152926	ZNF117	protein_coding	7	zinc finger protein 117	681.634	0.417072	0.136571	3.05165	0.00227589	0.0152672
ENSG00000152661	GJA1	protein_coding	6	gap junction protein alpha 1	4505.36	0.416828	0.109201	3.81442	0.000136503	0.00146586
ENSG00000181704	YIPF6	protein_coding	X	Yip1 domain family member 6	689.917	0.41634	0.0944995	4.40332	1.06606e-05	0.000160776
ENSG00000177192	PUS1	protein_coding	12	pseudouridine synthase 1	342.117	0.415916	0.100931	4.1189	3.80679e-05	0.000490098
ENSG00000101166	PRELID3B	protein_coding	20	PRELI domain containing 3B	568.621	0.415967	0.0936716	4.44024	8.98602e-06	0.000138567
ENSG00000136122	BORA	protein_coding	13	BORA aurora kinase A activator	139.283	0.415666	0.133203	3.10971	0.00187269	0.0130527
ENSG00000164164	OTUD4	protein_coding	4	OTU deubiquitinase 4	888.308	0.415126	0.100726	4.11833	3.81625e-05	0.000490855
ENSG00000198625	MDM4	protein_coding	1	MDM4 regulator of p53	149.267	0.414703	0.128435	3.22295	0.00126878	0.00952553
ENSG00000175182	FAM131A	protein_coding	3	family with sequence similarity 131 member A	280.786	0.414411	0.125742	3.30089	0.000963799	0.0075757
ENSG00000070081	NUCB2	protein_coding	11	nucleobindin 2	2160.54	0.414267	0.0879169	4.71073	2.46827e-06	4.41075e-05
ENSG00000184979	USP18	protein_coding	22	ubiquitin specific peptidase 18	746.533	0.414084	0.0943206	4.39031	1.13188e-05	0.000169155
ENSG00000011028	MRC2	protein_coding	17	mannose receptor C type 2	864.281	0.413709	0.0987165	4.19141	2.77221e-05	0.000370455
ENSG00000169446	MMGT1	protein_coding	X	membrane magnesium transporter 1	323.491	0.413408	0.10949	3.7712	0.000162465	0.00169557
ENSG00000101255	TRIB3	protein_coding	20	tribbles pseudokinase 3	485.618	0.413557	0.109902	3.7656	0.000166153	0.00172879
ENSG00000077458	FAM76B	protein_coding	11	family with sequence similarity 76 member B	132.95	0.412832	0.152246	2.70695	0.00679047	0.0365604
ENSG00000139116	KIF21A	protein_coding	12	kinesin family member 21A	396.849	0.412758	0.109046	3.78314	0.000154863	0.00162987
ENSG00000163293	NIPAL1	protein_coding	4	NIPA like domain containing 1	78.7732	0.412193	0.156795	2.63177	0.00849413	0.0432671
ENSG00000125845	BMP2	protein_coding	20	bone morphogenetic protein 2	602.536	0.412408	0.0858757	4.8006	1.58188e-06	2.96987e-05
ENSG00000171067	C11orf24	protein_coding	11	chromosome 11 open reading frame 24	409.456	0.412276	0.102392	4.02973	5.58406e-05	0.000672242
ENSG00000197122	SRC	protein_coding	20	SRC proto-oncogene, non-receptor tyrosine kinase	1405.59	0.412302	0.0730859	5.63989	1.70156e-08	4.55208e-07
ENSG00000243243		lncRNA	7	novel transcript	125.675	0.411977	0.132525	3.10132	0.0019266	0.0133539
ENSG00000107951	MTPAP	protein_coding	10	mitochondrial poly(A) polymerase	265.347	0.412077	0.112672	3.65566	0.000256522	0.00250927
ENSG00000164300	SERINC5	protein_coding	5	serine incorporator 5	292.087	0.412043	0.123425	3.33082	0.000865916	0.00694149
ENSG00000080608	PUM3	protein_coding	9	pumilio RNA binding family member 3	861.815	0.411984	0.079399	5.18742	2.13222e-07	4.71978e-06
ENSG00000115275	MOGS	protein_coding	2	mannosyl-oligosaccharide glucosidase	638.168	0.412096	0.132934	3.10081	0.00192995	0.0133636
ENSG00000125249	RAP2A	protein_coding	13	RAP2A, member of RAS oncogene family	732.873	0.411674	0.114538	3.59254	0.000327476	0.0030615
ENSG00000160209	PDXK	protein_coding	21	pyridoxal kinase	1006.23	0.410765	0.0733133	5.60367	2.09865e-08	5.53882e-07
ENSG00000105974	CAV1	protein_coding	7	caveolin 1	31047	0.410938	0.0878511	4.6767	2.9153e-06	5.11631e-05
ENSG00000099246	RAB18	protein_coding	10	RAB18, member RAS oncogene family	1594.06	0.410038	0.0975515	4.20332	2.63033e-05	0.000354256
ENSG00000170677	SOCS6	protein_coding	18	suppressor of cytokine signaling 6	335.13	0.409656	0.107224	3.81932	0.000133818	0.00143815
ENSG00000270299		protein_coding	20	novel protein	5976.63	0.409882	0.110438	3.71002	0.00020724	0.00208669
ENSG00000271303	SRXN1	protein_coding	20	sulfiredoxin 1	5981.31	0.409697	0.110515	3.70579	0.000210731	0.00211563
ENSG00000029153	ARNTL2	protein_coding	12	aryl hydrocarbon receptor nuclear translocator like 2	1124.39	0.409293	0.101589	4.02801	5.62518e-05	0.000676007
ENSG00000174405	LIG4	protein_coding	13	DNA ligase 4	296.164	0.409004	0.110297	3.70437	0.000211918	0.00212289
ENSG00000113742	CPEB4	protein_coding	5	cytoplasmic polyadenylation element binding protein 4	381.656	0.408891	0.147529	2.7703	0.00560053	0.0315157
ENSG00000109079	TNFAIP1	protein_coding	17	TNF alpha induced protein 1	2602.48	0.40829	0.0636242	6.41692	1.39062e-10	5.28668e-09
ENSG00000153130	SCOC	protein_coding	4	short coiled-coil protein	608.424	0.408438	0.115484	3.53969	0.000400591	0.00361929
ENSG00000115290	GRB14	protein_coding	2	growth factor receptor bound protein 14	228.362	0.407972	0.108587	3.75572	0.000172846	0.00179029
ENSG00000115520	COQ10B	protein_coding	2	coenzyme Q10B	424.235	0.407749	0.109601	3.72226	0.000197448	0.00199983
ENSG00000124212	PTGIS	protein_coding	20	prostaglandin I2 synthase	264.784	0.407822	0.135001	3.02229	0.00250868	0.0165207
ENSG00000139496	NUP58	protein_coding	13	nucleoporin 58	621.672	0.407229	0.115613	3.52277	0.000427057	0.00380827
ENSG00000140743	CDR2	protein_coding	16	cerebellar degeneration related protein 2	1182.53	0.406472	0.0653838	6.21563	5.11187e-10	1.80348e-08
ENSG00000077684	JADE1	protein_coding	4	jade family PHD finger 1	716.618	0.405922	0.0777152	5.22257	1.76456e-07	3.95699e-06
ENSG00000145335	SNCA	protein_coding	4	synuclein alpha	1307.67	0.405173	0.0963468	4.20703	2.58754e-05	0.000349178
ENSG00000162889	MAPKAPK2	protein_coding	1	MAPK activated protein kinase 2	719.108	0.405301	0.122118	3.32275	0.00089136	0.00710396
ENSG00000188529	SRSF10	protein_coding	1	serine and arginine rich splicing factor 10	1250.04	0.404757	0.0692102	5.84831	4.96603e-09	1.45628e-07
ENSG00000012983	MAP4K5	protein_coding	14	mitogen-activated protein kinase kinase kinase kinase 5	1618.66	0.4038	0.0663307	6.08733	1.14812e-09	3.79681e-08
ENSG00000168282	MGAT2	protein_coding	14	alpha-1,6-mannosyl-glycoprotein 2-beta-N-acetylglucosaminyltransferase	1491.7	0.403617	0.0666422	6.0557	1.3981e-09	4.5576e-08
ENSG00000111341	MGP	protein_coding	12	matrix Gla protein	2028.87	0.403781	0.107481	3.75631	0.000172436	0.00178875
ENSG00000111885	MAN1A1	protein_coding	6	mannosidase alpha class 1A member 1	268.959	0.403057	0.111062	3.62785	0.000285788	0.00274276
ENSG00000132003	ZSWIM4	protein_coding	19	zinc finger SWIM-type containing 4	353.014	0.403046	0.101429	3.97174	7.13502e-05	0.000836361
ENSG00000136868	SLC31A1	protein_coding	9	solute carrier family 31 member 1	720.244	0.402849	0.0986707	4.08341	4.43801e-05	0.000558218
ENSG00000064933	PMS1	protein_coding	2	PMS1 homolog 1, mismatch repair system component	179.571	0.402438	0.118419	3.3924	0.000692834	0.00575572
ENSG00000183010	PYCR1	protein_coding	17	pyrroline-5-carboxylate reductase 1	830.968	0.402636	0.0913345	4.40774	1.04457e-05	0.000158231
ENSG00000171448	ZBTB26	protein_coding	9	zinc finger and BTB domain containing 26	123.801	0.402314	0.145048	2.76597	0.00567539	0.0318695
ENSG00000116095	PLEKHA3	protein_coding	2	pleckstrin homology domain containing A3	193.237	0.402447	0.127942	3.13725	0.00170543	0.0121397
ENSG00000164291	ARSK	protein_coding	5	arylsulfatase family member K	162.654	0.401389	0.136164	2.94476	0.00323209	0.0203193
ENSG00000137692	DCUN1D5	protein_coding	11	defective in cullin neddylation 1 domain containing 5	915.308	0.401404	0.0844471	4.75295	2.00468e-06	3.6732e-05
ENSG00000139974	SLC38A6	protein_coding	14	solute carrier family 38 member 6	173.303	0.401163	0.124432	3.22409	0.00126374	0.00950334
ENSG00000170191	NANP	protein_coding	20	N-acetylneuraminic acid phosphatase	227.795	0.40111	0.120982	3.31625	0.000912353	0.00723347
ENSG00000108389	MTMR4	protein_coding	17	myotubularin related protein 4	487.937	0.40084	0.0949417	4.21804	2.46435e-05	0.00033619
ENSG00000270231	NBPF8	transcribed_unprocessed_pseudogene	1	NBPF member 8	98.4604	0.400486	0.149668	2.66939	0.00759891	0.039774
ENSG00000243414	TICAM2	protein_coding	5	toll like receptor adaptor molecule 2	161.794	0.400424	0.134579	2.9732	0.00294716	0.0188563
ENSG00000116337	AMPD2	protein_coding	1	adenosine monophosphate deaminase 2	850.861	0.400868	0.0999006	4.01436	5.96082e-05	0.000712598
ENSG00000137710	RDX	protein_coding	11	radixin	2711.39	0.400384	0.0772425	5.18285	2.18515e-07	4.82915e-06
ENSG00000103064	SLC7A6	protein_coding	16	solute carrier family 7 member 6	1428.89	0.39903	0.0703501	5.67282	1.40466e-08	3.80228e-07
ENSG00000135541	AHI1	protein_coding	6	Abelson helper integration site 1	404.072	0.398405	0.101789	3.91547	9.02273e-05	0.00102677
ENSG00000145908	ZNF300	protein_coding	5	zinc finger protein 300	259.592	0.397862	0.110215	3.6055	0.000311557	0.00294274
ENSG00000137414	FAM8A1	protein_coding	6	family with sequence similarity 8 member A1	271.736	0.397618	0.133526	2.97925	0.00288956	0.0185388
ENSG00000065000	AP3D1	protein_coding	19	adaptor related protein complex 3 subunit delta 1	2662.36	0.397365	0.0780584	5.09071	3.56718e-07	7.6854e-06
ENSG00000136908	DPM2	protein_coding	9	dolichyl-phosphate mannosyltransferase subunit 2, regulatory	243.491	0.397129	0.111674	3.54907	0.000386591	0.00352296
ENSG00000172819	RARG	protein_coding	12	retinoic acid receptor gamma	139.762	0.39672	0.139711	2.83679	0.00455701	0.0267267
ENSG00000152749	GPR180	protein_coding	13	G protein-coupled receptor 180	495.369	0.396718	0.121947	3.25343	0.00114019	0.00873215
ENSG00000163660	CCNL1	protein_coding	3	cyclin L1	832.338	0.396731	0.146401	2.7116	0.00669603	0.0361797
ENSG00000067533	RRP15	protein_coding	1	ribosomal RNA processing 15 homolog	291.098	0.395433	0.111496	3.54359	0.000394714	0.00357797
ENSG00000059804	SLC2A3	protein_coding	12	solute carrier family 2 member 3	581.843	0.395083	0.092464	4.26837	1.96903e-05	0.000276592
ENSG00000164294	GPX8	protein_coding	5	glutathione peroxidase 8 (putative)	3091.96	0.395088	0.0677599	5.83049	5.52647e-09	1.59339e-07
ENSG00000204370	SDHD	protein_coding	11	succinate dehydrogenase complex subunit D	395.97	0.395138	0.114748	3.44355	0.000574126	0.00490006
ENSG00000169764	UGP2	protein_coding	2	UDP-glucose pyrophosphorylase 2	1047.77	0.394291	0.0885973	4.4503	8.57509e-06	0.000133297
ENSG00000150867	PIP4K2A	protein_coding	10	phosphatidylinositol-5-phosphate 4-kinase type 2 alpha	843.599	0.394094	0.0899584	4.38297	1.1707e-05	0.00017407
ENSG00000127947	PTPN12	protein_coding	7	protein tyrosine phosphatase non-receptor type 12	2205.1	0.393338	0.0665885	5.90615	3.50196e-09	1.05861e-07
ENSG00000138675	FGF5	protein_coding	4	fibroblast growth factor 5	177.589	0.39334	0.150673	2.6172	0.00886534	0.0448125
ENSG00000153395	LPCAT1	protein_coding	5	lysophosphatidylcholine acyltransferase 1	1468.29	0.393117	0.0641288	6.12968	8.80562e-10	2.97656e-08
ENSG00000049192	ADAMTS6	protein_coding	5	ADAM metallopeptidase with thrombospondin type 1 motif 6	1521.69	0.393167	0.0845674	4.65003	3.31885e-06	5.78018e-05
ENSG00000137185	ZSCAN9	protein_coding	6	zinc finger and SCAN domain containing 9	265.38	0.393029	0.124541	3.15175	0.00162294	0.011637
ENSG00000154359	LONRF1	protein_coding	8	LON peptidase N-terminal domain and ring finger 1	178.124	0.392534	0.125353	3.11757	0.00182348	0.0128073
ENSG00000068438	FTSJ1	protein_coding	X	FtsJ RNA 2'-O-methyltransferase 1	678.867	0.392632	0.0850194	4.61619	3.90842e-06	6.69652e-05
ENSG00000267216	ZNF8-ERVK3-1	lncRNA	19	ZNF8-ERVK3-1 readthrough	348.154	0.392504	0.0951639	4.12137	3.76629e-05	0.000486522
ENSG00000157557	ETS2	protein_coding	21	ETS proto-oncogene 2, transcription factor	457.336	0.392326	0.0944858	4.14986	3.32676e-05	0.000436487
ENSG00000162851	TFB2M	protein_coding	1	transcription factor B2, mitochondrial	236.108	0.391961	0.114108	3.43358	0.00059567	0.00505877
ENSG00000182287	AP1S2	protein_coding	X	adaptor related protein complex 1 subunit sigma 2	211.576	0.391418	0.139428	2.80557	0.00502281	0.0288906
ENSG00000074935	TUBE1	protein_coding	6	tubulin epsilon 1	132.781	0.391051	0.141929	2.75022	0.00595554	0.0330639
ENSG00000156671	SAMD8	protein_coding	10	sterile alpha motif domain containing 8	729.731	0.39137	0.114564	3.41575	0.000636069	0.00534891
ENSG00000155975	VPS37A	protein_coding	8	VPS37A subunit of ESCRT-I	662.38	0.391057	0.0831474	4.70282	2.56594e-06	4.57932e-05
ENSG00000139146	SINHCAF	protein_coding	12	SIN3-HDAC complex associated factor	489.593	0.390385	0.0958621	4.07093	4.68265e-05	0.000581581
ENSG00000166012	TAF1D	protein_coding	11	TATA-box binding protein associated factor, RNA polymerase I subunit D	1611.03	0.390559	0.109365	3.57115	0.000355412	0.00327507
ENSG00000221978	CCNL2	protein_coding	1	cyclin L2	1595.68	0.390408	0.143104	2.73193	0.00629644	0.0345373
ENSG00000111252	SH2B3	protein_coding	12	SH2B adaptor protein 3	2862.43	0.389773	0.0650778	5.98942	2.10591e-09	6.6288e-08
ENSG00000147535	PLPP5	protein_coding	8	phospholipid phosphatase 5	527.473	0.38988	0.111827	3.48391	0.000494153	0.00430588
ENSG00000175137	SH3BP5L	protein_coding	1	SH3 binding domain protein 5 like	523.739	0.389504	0.0895095	4.35011	1.36071e-05	0.000199513
ENSG00000109065	NAT9	protein_coding	17	N-acetyltransferase 9 (putative)	391.647	0.389339	0.127112	3.06354	0.00218735	0.014817
ENSG00000188725	SMIM15	protein_coding	5	small integral membrane protein 15	600.123	0.388311	0.13204	2.94421	0.00323779	0.0203447
ENSG00000178074	C2orf69	protein_coding	2	chromosome 2 open reading frame 69	185.762	0.387557	0.133698	2.87194	0.00407958	0.0244704
ENSG00000170234	PWWP2A	protein_coding	5	PWWP domain containing 2A	278.652	0.387356	0.102509	3.77874	0.000157625	0.00165008
ENSG00000237441	RGL2	protein_coding	6	ral guanine nucleotide dissociation stimulator like 2	752.35	0.38769	0.107912	3.59179	0.00032841	0.00306606
ENSG00000048162	NOP16	protein_coding	5	NOP16 nucleolar protein	649.744	0.387162	0.0836786	4.6262	3.72437e-06	6.39715e-05
ENSG00000123728	RAP2C	protein_coding	X	RAP2C, member of RAS oncogene family	563.889	0.38737	0.121387	3.19216	0.00141213	0.0103637
ENSG00000140299	BNIP2	protein_coding	15	BCL2 interacting protein 2	1214.82	0.386983	0.0830422	4.65622	3.22066e-06	5.61631e-05
ENSG00000136152	COG3	protein_coding	13	component of oligomeric golgi complex 3	576.733	0.386309	0.0918432	4.20708	2.58694e-05	0.000349178
ENSG00000170144	HNRNPA3	protein_coding	2	heterogeneous nuclear ribonucleoprotein A3	1636.43	0.385949	0.0705329	5.47188	4.45289e-08	1.10309e-06
ENSG00000253738	OTUD6B-AS1	lncRNA	8	OTUD6B antisense RNA 1 (head to head)	322.578	0.385882	0.114984	3.35779	0.000785677	0.00638403
ENSG00000143127	ITGA10	protein_coding	1	integrin subunit alpha 10	456.252	0.386059	0.126337	3.05441	0.002255	0.0151649
ENSG00000138593	SECISBP2L	protein_coding	15	SECIS binding protein 2 like	911.505	0.385979	0.112337	3.43544	0.000591595	0.00503039
ENSG00000023909	GCLM	protein_coding	1	glutamate-cysteine ligase modifier subunit	2180.4	0.385756	0.0821069	4.69717	2.63792e-06	4.68949e-05
ENSG00000163762	TM4SF18	protein_coding	3	transmembrane 4 L six family member 18	1598.52	0.385331	0.0819552	4.69813	2.62548e-06	4.67342e-05
ENSG00000183337	BCOR	protein_coding	X	BCL6 corepressor	432.841	0.384964	0.0927386	4.1542	3.26432e-05	0.000429114
ENSG00000151689	INPP1	protein_coding	2	inositol polyphosphate-1-phosphatase	496.535	0.384605	0.0837586	4.59078	4.41601e-06	7.49139e-05
ENSG00000148840	PPRC1	protein_coding	10	PPARG related coactivator 1	927.904	0.384528	0.0855859	4.49239	7.04296e-06	0.000113315
ENSG00000120519	SLC10A7	protein_coding	4	solute carrier family 10 member 7	220.684	0.383701	0.111862	3.42676	0.000610829	0.00516832
ENSG00000182858	ALG12	protein_coding	22	ALG12 alpha-1,6-mannosyltransferase	273.613	0.383573	0.0999099	3.83511	0.00012551	0.00136059
ENSG00000111846	GCNT2	protein_coding	6	glucosaminyl (N-acetyl) transferase 2 (I blood group)	402.41	0.38347	0.0949551	4.03644	5.42693e-05	0.000657943
ENSG00000198680	TUSC1	protein_coding	9	tumor suppressor candidate 1	164.607	0.382948	0.125454	3.05423	0.00225639	0.0151649
ENSG00000109534	GAR1	protein_coding	4	GAR1 ribonucleoprotein	359.279	0.382897	0.105748	3.62052	0.000294011	0.00280059
ENSG00000155100	OTUD6B	protein_coding	8	OTU deubiquitinase 6B	202.505	0.382771	0.12504	3.05974	0.00221527	0.0149531
ENSG00000196396	PTPN1	protein_coding	20	protein tyrosine phosphatase non-receptor type 1	1503.98	0.382929	0.0857951	4.46687	7.93727e-06	0.000125641
ENSG00000184292	TACSTD2	protein_coding	1	tumor associated calcium signal transducer 2	1049.02	0.382992	0.120792	3.17367	0.00150526	0.0109014
ENSG00000108788	MLX	protein_coding	17	MAX dimerization protein MLX	639.927	0.381828	0.076293	5.00328	5.63635e-07	1.15972e-05
ENSG00000179134	SAMD4B	protein_coding	19	sterile alpha motif domain containing 4B	815.526	0.38105	0.0752537	5.06242	4.13973e-07	8.80832e-06
ENSG00000117868	ESYT2	protein_coding	7	extended synaptotagmin 2	1592.7	0.380521	0.0761388	4.99897	5.76361e-07	1.18413e-05
ENSG00000119280	C1orf198	protein_coding	1	chromosome 1 open reading frame 198	743.78	0.379288	0.0884857	4.28671	1.81336e-05	0.000257891
ENSG00000206418	RAB12	protein_coding	18	RAB12, member RAS oncogene family	806.426	0.37914	0.0951823	3.98032	6.88231e-05	0.00081145
ENSG00000115419	GLS	protein_coding	2	glutaminase	1305.93	0.379129	0.103779	3.65385	0.000258341	0.00251988
ENSG00000025796	SEC63	protein_coding	6	SEC63 homolog, protein translocation regulator	1772.07	0.378983	0.0813553	4.65762	3.19887e-06	5.58541e-05
ENSG00000137575	SDCBP	protein_coding	8	syndecan binding protein	3774.28	0.378895	0.0983107	3.855	0.000115732	0.00126659
ENSG00000124383	MPHOSPH10	protein_coding	2	M-phase phosphoprotein 10	709.915	0.378628	0.0779765	4.85463	1.20613e-06	2.31509e-05
ENSG00000123374	CDK2	protein_coding	12	cyclin dependent kinase 2	351.478	0.37797	0.0933733	4.04334	5.26955e-05	0.000643612
ENSG00000125352	RNF113A	protein_coding	X	ring finger protein 113A	172.173	0.377624	0.139639	2.70813	0.00676633	0.0364787
ENSG00000262304		protein_coding	17	novel readthrough SHPK-TRPV1 protein	234.698	0.377632	0.121048	3.11666	0.00182913	0.0128404
ENSG00000139163	ETNK1	protein_coding	12	ethanolamine kinase 1	384.632	0.377354	0.111401	3.38909	0.000701253	0.00580108
ENSG00000169299	PGM2	protein_coding	4	phosphoglucomutase 2	1068.57	0.376915	0.071062	5.30242	1.14278e-07	2.64924e-06
ENSG00000102471	NDFIP2	protein_coding	13	Nedd4 family interacting protein 2	257.981	0.376694	0.132048	2.85125	0.00435481	0.0258307
ENSG00000104756	KCTD9	protein_coding	8	potassium channel tetramerization domain containing 9	333.393	0.37665	0.118932	3.16409	0.00155568	0.0112327
ENSG00000196628	TCF4	protein_coding	18	transcription factor 4	2678.34	0.376617	0.100536	3.7439	0.000181185	0.00186121
ENSG00000180008	SOCS4	protein_coding	14	suppressor of cytokine signaling 4	524.547	0.376429	0.103821	3.62484	0.000289141	0.00276143
ENSG00000155438	NIFK	protein_coding	2	nucleolar protein interacting with the FHA domain of MKI67	679.463	0.376263	0.0893396	4.21134	2.53863e-05	0.000344952
ENSG00000027075	PRKCH	protein_coding	14	protein kinase C eta	2226.86	0.376331	0.0907395	4.14691	3.36986e-05	0.000440456
ENSG00000058729	RIOK2	protein_coding	5	RIO kinase 2	640.473	0.376145	0.0772211	4.87118	1.10935e-06	2.14735e-05
ENSG00000144597	EAF1	protein_coding	3	ELL associated factor 1	568.065	0.376125	0.0922165	4.07684	4.56522e-05	0.000571131
ENSG00000270024					165.26	0.375546	0.124089	3.02069	0.00252199	0.0165804
ENSG00000127314	RAP1B	protein_coding	12	RAP1B, member of RAS oncogene family	523.775	0.375548	0.0868915	4.3193	1.56526e-05	0.000225885
ENSG00000152684	PELO	protein_coding	5	pelota mRNA surveillance and ribosome rescue factor	596.786	0.374778	0.10231	3.66375	0.000248551	0.00244475
ENSG00000156017	CARNMT1	protein_coding	9	carnosine N-methyltransferase 1	219.902	0.374185	0.138532	2.7051	0.00682846	0.0367171
ENSG00000166261	ZNF202	protein_coding	11	zinc finger protein 202	261.131	0.373902	0.109591	3.41029	0.000648937	0.0054405
ENSG00000183576	SETD3	protein_coding	14	SET domain containing 3, actin histidine methyltransferase	877.614	0.373779	0.069647	5.36489	8.09991e-08	1.92657e-06
ENSG00000133961	NUMB	protein_coding	14	NUMB endocytic adaptor protein	1921.98	0.373332	0.0606149	6.15905	7.31811e-10	2.51084e-08
ENSG00000065183	WDR3	protein_coding	1	WD repeat domain 3	919.998	0.37277	0.0822541	4.5312	5.86489e-06	9.67479e-05
ENSG00000133858	ZFC3H1	protein_coding	12	zinc finger C3H1-type containing	1103.24	0.372802	0.100714	3.70069	0.000215016	0.00215235
ENSG00000113649	TCERG1	protein_coding	5	transcription elongation regulator 1	1088.12	0.371261	0.0695361	5.33794	9.40109e-08	2.20925e-06
ENSG00000115107	STEAP3	protein_coding	2	STEAP3 metalloreductase	320.678	0.371027	0.103158	3.59281	0.000327137	0.00306041
ENSG00000104231	ZFAND1	protein_coding	8	zinc finger AN1-type containing 1	293.556	0.370819	0.104835	3.53457	0.00040844	0.00367328
ENSG00000242247	ARFGAP3	protein_coding	22	ADP ribosylation factor GTPase activating protein 3	839.097	0.370986	0.114311	3.24315	0.00118215	0.00900822
ENSG00000197601	FAR1	protein_coding	11	fatty acyl-CoA reductase 1	878.048	0.370661	0.0879128	4.21543	2.49299e-05	0.00033976
ENSG00000143742	SRP9	protein_coding	1	signal recognition particle 9	702.354	0.371052	0.140253	2.64746	0.00810986	0.0419366
ENSG00000197021	EOLA2	protein_coding	X	endothelium and lymphocyte associated ASCH domain 2	178.048	0.370137	0.123655	2.99398	0.00275361	0.0177921
ENSG00000136875	PRPF4	protein_coding	9	pre-mRNA processing factor 4	457.437	0.370158	0.111799	3.31447	0.000918184	0.0072713
ENSG00000175376	EIF1AD	protein_coding	11	eukaryotic translation initiation factor 1A domain containing	396.043	0.369578	0.0909438	4.06311	4.84233e-05	0.000599244
ENSG00000100304	TTLL12	protein_coding	22	tubulin tyrosine ligase like 12	823.313	0.368996	0.0868515	4.24814	2.15548e-05	0.000299108
ENSG00000052749	RRP12	protein_coding	10	ribosomal RNA processing 12 homolog	813.171	0.368337	0.0970814	3.79315	0.00014875	0.00157884
ENSG00000166848	TERF2IP	protein_coding	16	TERF2 interacting protein	850.092	0.368212	0.084273	4.36942	1.2458e-05	0.000183644
ENSG00000143179	UCK2	protein_coding	1	uridine-cytidine kinase 2	968.305	0.368011	0.0741297	4.9642	6.89856e-07	1.3964e-05
ENSG00000170802	FOXN2	protein_coding	2	forkhead box N2	252.236	0.367613	0.138318	2.65727	0.00787753	0.0409978
ENSG00000117682	DHDDS	protein_coding	1	dehydrodolichyl diphosphate synthase subunit	1021.93	0.367215	0.0751035	4.88869	1.01508e-06	1.98164e-05
ENSG00000132424	PNISR	protein_coding	6	PNN interacting serine and arginine rich protein	787.748	0.36721	0.116909	3.14086	0.00168453	0.0120221
ENSG00000165527	ARF6	protein_coding	14	ADP ribosylation factor 6	1427.12	0.366993	0.0866006	4.23789	2.25632e-05	0.000310901
ENSG00000204427	ABHD16A	protein_coding	6	abhydrolase domain containing 16A, phospholipase	587.771	0.366781	0.0808556	4.53698	5.70654e-06	9.48143e-05
ENSG00000120697	ALG5	protein_coding	13	ALG5 dolichyl-phosphate beta-glucosyltransferase	428.749	0.366756	0.0950007	3.86145	0.000112716	0.0012386
ENSG00000123178	SPRYD7	protein_coding	13	SPRY domain containing 7	156.311	0.36559	0.125944	2.90429	0.00368093	0.0226133
ENSG00000139793	MBNL2	protein_coding	13	muscleblind like splicing regulator 2	1422.06	0.365942	0.0981908	3.7268	0.000193929	0.00197292
ENSG00000107104	KANK1	protein_coding	9	KN motif and ankyrin repeat domains 1	1480.41	0.365583	0.0698698	5.23221	1.67499e-07	3.77464e-06
ENSG00000204713	TRIM27	protein_coding	6	tripartite motif containing 27	1168.04	0.365182	0.0691089	5.28308	1.2703e-07	2.91531e-06
ENSG00000135318	NT5E	protein_coding	6	5'-nucleotidase ecto	4453.31	0.364701	0.0585163	6.23266	4.5857e-10	1.635e-08
ENSG00000058063	ATP11B	protein_coding	3	ATPase phospholipid transporting 11B (putative)	889.37	0.364248	0.0883131	4.12433	3.7181e-05	0.000482298
ENSG00000140105	WARS1	protein_coding	14	tryptophanyl-tRNA synthetase 1	8782.34	0.364338	0.0970056	3.75525	0.00017317	0.00179229
ENSG00000025772	TOMM34	protein_coding	20	translocase of outer mitochondrial membrane 34	997.982	0.364034	0.0902987	4.02948	5.59015e-05	0.000672386
ENSG00000131697	NPHP4	protein_coding	1	nephrocystin 4	179.626	0.363398	0.131524	2.75761	0.00582263	0.0324441
ENSG00000126790	L3HYPDH	protein_coding	14	trans-L-3-hydroxyproline dehydratase	371.47	0.363408	0.106981	3.39813	0.000678478	0.00565357
ENSG00000140400	MAN2C1	protein_coding	15	mannosidase alpha class 2C member 1	878.237	0.363735	0.135408	2.68766	0.00719538	0.0381566
ENSG00000129472	RAB2B	protein_coding	14	RAB2B, member RAS oncogene family	181.53	0.362884	0.115997	3.10507	0.00190235	0.0132192
ENSG00000182199	SHMT2	protein_coding	12	serine hydroxymethyltransferase 2	871.324	0.362792	0.089334	4.06187	4.86819e-05	0.000601901
ENSG00000113838	TBCCD1	protein_coding	3	TBCC domain containing 1	207.26	0.361244	0.111332	3.24212	0.00118644	0.00903592
ENSG00000139197	PEX5	protein_coding	12	peroxisomal biogenesis factor 5	427.031	0.361153	0.0941408	3.83479	0.000125673	0.00136128
ENSG00000167861	HID1	protein_coding	17	HID1 domain containing	186.097	0.36086	0.115943	3.10323	0.00191419	0.013288
ENSG00000131408	NR1H2	protein_coding	19	nuclear receptor subfamily 1 group H member 2	591.03	0.360892	0.086572	4.16862	3.06453e-05	0.000406747
ENSG00000186105	LRRC70	protein_coding	5	leucine rich repeat containing 70	646.831	0.360592	0.088821	4.05781	4.95345e-05	0.000610244
ENSG00000162521	RBBP4	protein_coding	1	RB binding protein 4, chromatin remodeling factor	1488.23	0.360615	0.0846519	4.25974	2.04661e-05	0.000286026
ENSG00000070495	JMJD6	protein_coding	17	jumonji domain containing 6, arginine demethylase and lysine hydroxylase	510.743	0.360292	0.10162	3.54565	0.00039164	0.00355952
ENSG00000117475	BLZF1	protein_coding	1	basic leucine zipper nuclear factor 1	547.137	0.359085	0.0975149	3.6809	0.000232413	0.00230533
ENSG00000196730	DAPK1	protein_coding	9	death associated protein kinase 1	1249.41	0.358991	0.067942	5.28413	1.26304e-07	2.90838e-06
ENSG00000274211	SOCS7	protein_coding	17	suppressor of cytokine signaling 7	174.847	0.358602	0.125402	2.86117	0.00422086	0.0251529
ENSG00000174695	TMEM167A	protein_coding	5	transmembrane protein 167A	967.374	0.358826	0.107087	3.35258	0.000800618	0.00648241
ENSG00000204422		protein_coding	6	novel transcript	569.978	0.35846	0.0803964	4.45944	8.21755e-06	0.000128889
ENSG00000175606	TMEM70	protein_coding	8	transmembrane protein 70	384.288	0.358117	0.0958455	3.73641	0.000186666	0.00191143
ENSG00000133872	SARAF	protein_coding	8	store-operated calcium entry associated regulatory factor	2815.05	0.357214	0.0739459	4.83097	1.35871e-06	2.58267e-05
ENSG00000163682	RPL9	protein_coding	4	ribosomal protein L9	268.706	0.35712	0.119583	2.97908	0.00289119	0.0185388
ENSG00000172465	TCEAL1	protein_coding	X	transcription elongation factor A like 1	195.912	0.356761	0.129179	2.7599	0.00578191	0.0323353
ENSG00000068366	ACSL4	protein_coding	X	acyl-CoA synthetase long chain family member 4	2067.19	0.357032	0.122816	2.90689	0.0036504	0.0224454
ENSG00000132640	BTBD3	protein_coding	20	BTB domain containing 3	381.807	0.356112	0.115158	3.09207	0.00198769	0.0136806
ENSG00000163527	STT3B	protein_coding	3	STT3 oligosaccharyltransferase complex catalytic subunit B	2919.53	0.355799	0.100293	3.54792	0.000388279	0.00353599
ENSG00000198841	KTI12	protein_coding	1	KTI12 chromatin associated homolog	216.272	0.355166	0.121123	2.93562	0.0033288	0.02087
ENSG00000164176	EDIL3	protein_coding	5	EGF like repeats and discoidin domains 3	647.703	0.355479	0.12812	2.77814	0.0054671	0.0309122
ENSG00000144591	GMPPA	protein_coding	2	GDP-mannose pyrophosphorylase A	554.575	0.354896	0.100293	3.53926	0.000401248	0.00362177
ENSG00000101096	NFATC2	protein_coding	20	nuclear factor of activated T cells 2	224.71	0.354813	0.136316	2.60566	0.00916976	0.0459627
ENSG00000160360	GPSM1	protein_coding	9	G protein signaling modulator 1	490.421	0.35455	0.116406	3.04895	0.00229646	0.0153739
ENSG00000198431	TXNRD1	protein_coding	12	thioredoxin reductase 1	23440.2	0.354622	0.110059	3.22191	0.00127341	0.00954465
ENSG00000113615	SEC24A	protein_coding	5	SEC24 homolog A, COPII coat complex component	1164.26	0.354329	0.116167	3.05137	0.00227799	0.0152726
ENSG00000168795	ZBTB5	protein_coding	9	zinc finger and BTB domain containing 5	333.336	0.353877	0.112497	3.14199	0.00167804	0.0119883
ENSG00000137216	TMEM63B	protein_coding	6	transmembrane protein 63B	397.285	0.353741	0.0934756	3.78351	0.000154634	0.00162987
ENSG00000150961	SEC24D	protein_coding	4	SEC24 homolog D, COPII coat complex component	3299.26	0.353741	0.0716238	4.93919	7.84465e-07	1.57398e-05
ENSG00000109332	UBE2D3	protein_coding	4	ubiquitin conjugating enzyme E2 D3	2364.7	0.353757	0.0918409	3.85206	0.000117129	0.00127983
ENSG00000139505	MTMR6	protein_coding	13	myotubularin related protein 6	724.006	0.353575	0.0958635	3.68653	0.000227334	0.00225755
ENSG00000257219	LNCOG	lncRNA	12	lncRNA osteogenesis associated	360.22	0.353655	0.135609	2.61002	0.0090536	0.0454968
ENSG00000249590		protein_coding	22	novel SEC14-like 2 (S. cerevisiae) (SEC14L2) and mitochondrial protein 18 kDa (MTP18) protein	377.426	0.35315	0.0902403	3.91279	9.12356e-05	0.00103666
ENSG00000255717	SNHG1	lncRNA	11	small nucleolar RNA host gene 1	793.518	0.353527	0.135754	2.60133	0.00928632	0.0464451
ENSG00000167625	ZNF526	protein_coding	19	zinc finger protein 526	281.759	0.352457	0.105262	3.34758	0.000815193	0.00658786
ENSG00000170270	GON7	protein_coding	14	GON7 subunit of KEOPS complex	135.171	0.352439	0.132453	2.66362	0.00773058	0.0403555
ENSG00000179295	PTPN11	protein_coding	12	protein tyrosine phosphatase non-receptor type 11	2006.93	0.352724	0.0969147	3.63594	0.000276964	0.0026674
ENSG00000242114	MTFP1	protein_coding	22	mitochondrial fission process 1	269.669	0.35222	0.0998313	3.52695	0.000420372	0.00376088
ENSG00000112208	BAG2	protein_coding	6	BAG cochaperone 2	225.009	0.352028	0.118755	2.96208	0.00305567	0.0194059
ENSG00000240184	PCDHGC3	protein_coding	5	protocadherin gamma subfamily C, 3	1014.73	0.352236	0.101837	3.45817	0.000543858	0.00468544
ENSG00000125447	GGA3	protein_coding	17	golgi associated, gamma adaptin ear containing, ARF binding protein 3	662.888	0.352086	0.105054	3.35152	0.000803704	0.00650356
ENSG00000141446	ESCO1	protein_coding	18	establishment of sister chromatid cohesion N-acetyltransferase 1	306.405	0.35157	0.111171	3.16315	0.00156071	0.0112437
ENSG00000162618	ADGRL4	protein_coding	1	adhesion G protein-coupled receptor L4	5175.71	0.351743	0.0972081	3.61876	0.000296016	0.00281729
ENSG00000153914	SREK1	protein_coding	5	splicing regulatory glutamic acid and lysine rich protein 1	680.62	0.351357	0.0820297	4.28284	1.84525e-05	0.000260806
ENSG00000110330	BIRC2	protein_coding	11	baculoviral IAP repeat containing 2	1596.25	0.351401	0.0954844	3.68082	0.000232481	0.00230533
ENSG00000160447	PKN3	protein_coding	9	protein kinase N3	304.022	0.351027	0.122834	2.85705	0.00427597	0.0254371
ENSG00000183291	SELENOF	protein_coding	1	selenoprotein F	2095.55	0.350982	0.082784	4.23898	2.24541e-05	0.00031002
ENSG00000125148	MT2A	protein_coding	16	metallothionein 2A	2514.88	0.351001	0.0996273	3.52492	0.000423605	0.00378241
ENSG00000082153	BZW1	protein_coding	2	basic leucine zipper and W2 domains 1	1834.19	0.350813	0.0743919	4.71623	2.40257e-06	4.31018e-05
ENSG00000181744	DIPK2A	protein_coding	3	divergent protein kinase domain 2A	729.978	0.35072	0.0992584	3.53393	0.000409422	0.0036797
ENSG00000173276	ZBTB21	protein_coding	21	zinc finger and BTB domain containing 21	344.622	0.35073	0.132378	2.65077	0.00803088	0.0416592
ENSG00000162065	TBC1D24	protein_coding	16	TBC1 domain family member 24	220.442	0.350456	0.132541	2.64318	0.00821312	0.0422519
ENSG00000155903	RASA2	protein_coding	3	RAS p21 protein activator 2	388.081	0.350271	0.107538	3.2537	0.00113913	0.00872884
ENSG00000119048	UBE2B	protein_coding	5	ubiquitin conjugating enzyme E2 B	613.903	0.34936	0.0894752	3.90496	9.42396e-05	0.00106273
ENSG00000100650	SRSF5	protein_coding	14	serine and arginine rich splicing factor 5	1983.64	0.349572	0.118454	2.95114	0.003166	0.0199496
ENSG00000148154	UGCG	protein_coding	9	UDP-glucose ceramide glucosyltransferase	418.823	0.349137	0.0997123	3.49948	0.000466172	0.00410375
ENSG00000091483	FH	protein_coding	1	fumarate hydratase	1036.94	0.349095	0.0826764	4.22149	2.42696e-05	0.00033198
ENSG00000173905	GOLIM4	protein_coding	3	golgi integral membrane protein 4	922.496	0.349012	0.0848955	4.11106	3.9385e-05	0.000504687
ENSG00000026508	CD44	protein_coding	11	CD44 molecule (Indian blood group)	4320.15	0.348996	0.0688367	5.07022	3.97362e-07	8.48118e-06
ENSG00000136897	MRPL50	protein_coding	9	mitochondrial ribosomal protein L50	384.338	0.348356	0.0950544	3.66254	0.000249727	0.00245154
ENSG00000183955	KMT5A	protein_coding	12	lysine methyltransferase 5A	300.837	0.348134	0.0990292	3.51503	0.000439704	0.00389833
ENSG00000108848	LUC7L3	protein_coding	17	LUC7 like 3 pre-mRNA splicing factor	1376.99	0.348264	0.0968205	3.59649	0.000322544	0.00302363
ENSG00000135164	DMTF1	protein_coding	7	cyclin D binding myb like transcription factor 1	585.94	0.348146	0.0971621	3.58128	0.000341911	0.00316625
ENSG00000169228	RAB24	protein_coding	5	RAB24, member RAS oncogene family	207.306	0.347589	0.131542	2.6422	0.00823696	0.0423069
ENSG00000143811	PYCR2	protein_coding	1	pyrroline-5-carboxylate reductase 2	562.537	0.346911	0.089526	3.87344	0.000107309	0.00119489
ENSG00000110917	MLEC	protein_coding	12	malectin	3425.64	0.346736	0.106608	3.2515	0.00114798	0.00878688
ENSG00000144747	TMF1	protein_coding	3	TATA element modulatory factor 1	1203.83	0.346303	0.0858901	4.0309	5.55645e-05	0.000669506
ENSG00000154945	ANKRD40	protein_coding	17	ankyrin repeat domain 40	789.445	0.345612	0.0872092	3.96206	7.43046e-05	0.000866403
ENSG00000075790	BCAP29	protein_coding	7	B cell receptor associated protein 29	1461.94	0.345591	0.0882266	3.91641	8.98757e-05	0.00102361
ENSG00000096717	SIRT1	protein_coding	10	sirtuin 1	285.093	0.34531	0.130677	2.64427	0.00818664	0.0421906
ENSG00000109133	TMEM33	protein_coding	4	transmembrane protein 33	751.042	0.345088	0.0924754	3.73098	0.00019074	0.0019477
ENSG00000157168	NRG1	protein_coding	8	neuregulin 1	3271.05	0.344993	0.10726	3.21624	0.00129882	0.00970857
ENSG00000143870	PDIA6	protein_coding	2	protein disulfide isomerase family A member 6	12609.6	0.344622	0.0691286	4.98528	6.18732e-07	1.258e-05
ENSG00000142186	SCYL1	protein_coding	11	SCY1 like pseudokinase 1	1294.85	0.344496	0.0760318	4.53094	5.87227e-06	9.67479e-05
ENSG00000204160	ZDHHC18	protein_coding	1	zinc finger DHHC-type palmitoyltransferase 18	594.849	0.344048	0.0882233	3.89983	9.62583e-05	0.00108017
ENSG00000116747	RO60	protein_coding	1	Ro60, Y RNA binding protein	346.453	0.344176	0.129942	2.64495	0.0081702	0.0421217
ENSG00000124802	EEF1E1	protein_coding	6	eukaryotic translation elongation factor 1 epsilon 1	681.494	0.343668	0.0947489	3.62597	0.000287878	0.00275704
ENSG00000197283	SYNGAP1	protein_coding	6	synaptic Ras GTPase activating protein 1	378.129	0.343495	0.0942586	3.64484	0.000267563	0.00259141
ENSG00000137449	CPEB2	protein_coding	4	cytoplasmic polyadenylation element binding protein 2	336.959	0.34354	0.119891	2.86539	0.00416497	0.0248846
ENSG00000116903	EXOC8	protein_coding	1	exocyst complex component 8	256.181	0.34338	0.127099	2.70169	0.00689875	0.0369549
ENSG00000197930	ERO1A	protein_coding	14	endoplasmic reticulum oxidoreductase 1 alpha	1813.31	0.343367	0.0998518	3.43697	0.000588258	0.00500592
ENSG00000163818	LZTFL1	protein_coding	3	leucine zipper transcription factor like 1	230.068	0.342802	0.112022	3.06553	0.00217285	0.0147406
ENSG00000198856	OSTC	protein_coding	4	oligosaccharyltransferase complex non-catalytic subunit	2125.38	0.342607	0.0772098	4.43754	9.09909e-06	0.000139995
ENSG00000160131	VMA21	protein_coding	X	vacuolar ATPase assembly factor VMA21	345.906	0.34159	0.102215	3.34272	0.000829605	0.00668163
ENSG00000120314	WDR55	protein_coding	5	WD repeat domain 55	477.977	0.3416	0.0905425	3.76992	0.000163302	0.00170171
ENSG00000130827	PLXNA3	protein_coding	X	plexin A3	723.224	0.341651	0.121687	2.80996	0.00495478	0.0285832
ENSG00000135535	CD164	protein_coding	6	CD164 molecule	3609.85	0.341577	0.11394	2.99923	0.00270661	0.017538
ENSG00000113712	CSNK1A1	protein_coding	5	casein kinase 1 alpha 1	4934.89	0.341284	0.0655033	5.21007	1.88765e-07	4.21238e-06
ENSG00000048405	ZNF800	protein_coding	7	zinc finger protein 800	197.358	0.340716	0.132037	2.58265	0.00980455	0.0484892
ENSG00000180694	TMEM64	protein_coding	8	transmembrane protein 64	562.853	0.34059	0.122382	2.78594	0.00533721	0.0303832
ENSG00000126953	TIMM8A	protein_coding	X	translocase of inner mitochondrial membrane 8A	172.4	0.340128	0.129397	2.63112	0.00851047	0.0433226
ENSG00000138814	PPP3CA	protein_coding	4	protein phosphatase 3 catalytic subunit alpha	662.845	0.340259	0.104018	3.27001	0.00107545	0.00830113
ENSG00000132768	DPH2	protein_coding	1	diphthamide biosynthesis 2	298.95	0.340086	0.131903	2.57982	0.00988519	0.0488177
ENSG00000123395	ATG101	protein_coding	12	autophagy related 101	757.778	0.339817	0.082805	4.10416	4.05789e-05	0.00051757
ENSG00000105556	MIER2	protein_coding	19	MIER family member 2	427.962	0.339765	0.10523	3.23121	0.00123266	0.0093053
ENSG00000240963		lncRNA	1	novel transcript, antisense to C1orf100	219.772	0.338729	0.112396	3.01142	0.00260028	0.0169853
ENSG00000108654	DDX5	protein_coding	17	DEAD-box helicase 5	10849.2	0.338929	0.0895304	3.78551	0.000153391	0.00161934
ENSG00000170525	PFKFB3	protein_coding	10	6-phosphofructo-2-kinase/fructose-2,6-biphosphatase 3	1403.26	0.338632	0.0750584	4.51202	6.42129e-06	0.000104414
ENSG00000104131	EIF3J	protein_coding	15	eukaryotic translation initiation factor 3 subunit J	1329.89	0.338412	0.0827487	4.08951	4.32293e-05	0.000545293
ENSG00000134265	NAPG	protein_coding	18	NSF attachment protein gamma	477.487	0.338256	0.0922909	3.66399	0.000248321	0.00244473
ENSG00000132535	DLG4	protein_coding	17	discs large MAGUK scaffold protein 4	306.189	0.338044	0.125115	2.70502	0.00682997	0.0367171
ENSG00000185344	ATP6V0A2	protein_coding	12	ATPase H+ transporting V0 subunit a2	452.272	0.337857	0.0828737	4.07383	4.62468e-05	0.000576992
ENSG00000109083	IFT20	protein_coding	17	intraflagellar transport 20	466.045	0.33786	0.0943221	3.58161	0.000341479	0.00316625
ENSG00000205730	ITPRIPL2	protein_coding	16	ITPRIP like 2	1023.67	0.337918	0.0867346	3.89566	9.79325e-05	0.00109716
ENSG00000172183	ISG20	protein_coding	15	interferon stimulated exonuclease gene 20	543.316	0.337887	0.0946012	3.57104	0.000355571	0.00327507
ENSG00000214413	BBIP1	protein_coding	10	BBSome interacting protein 1	212.804	0.337714	0.122472	2.7567	0.00583884	0.032508
ENSG00000125962	ARMCX5	protein_coding	X	armadillo repeat containing X-linked 5	280.188	0.337526	0.109315	3.08329	0.00204725	0.0139993
ENSG00000140948	ZCCHC14	protein_coding	16	zinc finger CCHC-type containing 14	384.447	0.337595	0.104173	3.24121	0.00119024	0.00904979
ENSG00000145016	RUBCN	protein_coding	3	rubicon autophagy regulator	286.844	0.33738	0.10713	3.14587	0.00165592	0.0118499
ENSG00000072134	EPN2	protein_coding	17	epsin 2	641.603	0.337264	0.0794125	4.24716	2.16501e-05	0.000299825
ENSG00000106665	CLIP2	protein_coding	7	CAP-Gly domain containing linker protein 2	1098.84	0.337248	0.0780097	4.32371	1.5343e-05	0.000221884
ENSG00000140403	DNAJA4	protein_coding	15	DnaJ heat shock protein family (Hsp40) member A4	323.328	0.336974	0.0979224	3.43944	0.000582926	0.00496591
ENSG00000129473	BCL2L2	protein_coding	14	BCL2 like 2	398.427	0.336959	0.105691	3.18523	0.00144638	0.0105586
ENSG00000164022	AIMP1	protein_coding	4	aminoacyl tRNA synthetase complex interacting multifunctional protein 1	854.771	0.336873	0.0786185	4.28483	1.82882e-05	0.000259017
ENSG00000104412	EMC2	protein_coding	8	ER membrane protein complex subunit 2	521.384	0.336776	0.0863001	3.89961	9.63491e-05	0.00108031
ENSG00000138190	EXOC6	protein_coding	10	exocyst complex component 6	1529.98	0.336509	0.0914695	3.67744	0.000235582	0.00233102
ENSG00000126524	SBDS	protein_coding	7	SBDS ribosome maturation factor	1441.01	0.336422	0.0762055	4.41461	1.01193e-05	0.000153625
ENSG00000182934	SRPRA	protein_coding	11	SRP receptor subunit alpha	2490.37	0.336392	0.0948971	3.54637	0.000390575	0.00355455
ENSG00000182400	TRAPPC6B	protein_coding	14	trafficking protein particle complex 6B	418.983	0.336025	0.0929162	3.61506	0.000300274	0.0028499
ENSG00000169045	HNRNPH1	protein_coding	5	heterogeneous nuclear ribonucleoprotein H1	4593.8	0.335918	0.0756937	4.43805	9.07793e-06	0.000139827
ENSG00000131013	PPIL4	protein_coding	6	peptidylprolyl isomerase like 4	456.682	0.335844	0.100535	3.34005	0.000837647	0.00672666
ENSG00000078804	TP53INP2	protein_coding	20	tumor protein p53 inducible nuclear protein 2	723.229	0.335809	0.106287	3.15859	0.00158535	0.0113973
ENSG00000213347	MXD3	protein_coding	5	MAX dimerization protein 3	199.185	0.334662	0.128729	2.59752	0.00938995	0.0467759
ENSG00000165476	REEP3	protein_coding	10	receptor accessory protein 3	761.844	0.334338	0.104317	3.20351	0.00135761	0.0100441
ENSG00000119771	KLHL29	protein_coding	2	kelch like family member 29	228.724	0.334015	0.114235	2.9291	0.00339948	0.0211393
ENSG00000165724	ZMYND19	protein_coding	9	zinc finger MYND-type containing 19	196.582	0.333394	0.118935	2.8035	0.00505514	0.0290644
ENSG00000122863	CHST3	protein_coding	10	carbohydrate sulfotransferase 3	629.725	0.333239	0.100748	3.30871	0.000937274	0.00738836
ENSG00000132286	TIMM10B	protein_coding	11	translocase of inner mitochondrial membrane 10B	261.39	0.33292	0.107194	3.10519	0.00190156	0.0132192
ENSG00000176697	BDNF	protein_coding	11	brain derived neurotrophic factor	277.369	0.332062	0.110115	3.02152	0.00251512	0.0165551
ENSG00000171606	ZNF274	protein_coding	19	zinc finger protein 274	519.977	0.331972	0.119085	2.78707	0.00531876	0.0303134
ENSG00000171453	POLR1C	protein_coding	6	RNA polymerase I and III subunit C	478.254	0.331566	0.0975909	3.39591	0.000684018	0.0056894
ENSG00000115806	GORASP2	protein_coding	2	golgi reassembly stacking protein 2	2051.43	0.331537	0.0757227	4.37799	1.19777e-05	0.000177518
ENSG00000211456	SACM1L	protein_coding	3	SAC1 like phosphatidylinositide phosphatase	551.783	0.331188	0.0858044	3.85899	0.000113858	0.00124807
ENSG00000038210	PI4K2B	protein_coding	4	phosphatidylinositol 4-kinase type 2 beta	264.742	0.331053	0.125466	2.64247	0.00823032	0.0423007
ENSG00000154447	SH3RF1	protein_coding	4	SH3 domain containing ring finger 1	422.582	0.330994	0.123149	2.69121	0.00711944	0.0378857
ENSG00000166949	SMAD3	protein_coding	15	SMAD family member 3	2412.94	0.330697	0.0764246	4.32712	1.5107e-05	0.00021973
ENSG00000144580	CNOT9	protein_coding	2	CCR4-NOT transcription complex subunit 9	1446.09	0.330272	0.0751001	4.39769	1.0941e-05	0.000164282
ENSG00000111911	HINT3	protein_coding	6	histidine triad nucleotide binding protein 3	279.297	0.329546	0.121805	2.70801	0.0067687	0.0364787
ENSG00000138434	ITPRID2	protein_coding	2	ITPR interacting domain containing 2	3779.84	0.329282	0.0694654	4.74061	2.13075e-06	3.8783e-05
ENSG00000101911	PRPS2	protein_coding	X	phosphoribosyl pyrophosphate synthetase 2	190.99	0.329109	0.126976	2.5901	0.00959479	0.047658
ENSG00000176170	SPHK1	protein_coding	17	sphingosine kinase 1	1870.14	0.329205	0.0901087	3.65281	0.000259388	0.00252292
ENSG00000117481	NSUN4	protein_coding	1	NOP2/Sun RNA methyltransferase 4	340.28	0.328985	0.0975423	3.36952	0.00075298	0.00615846
ENSG00000112245	PTP4A1	protein_coding	6	protein tyrosine phosphatase 4A1	2652.73	0.32905	0.10008	3.28747	0.00101092	0.00787602
ENSG00000123545	NDUFAF4	protein_coding	6	NADH:ubiquinone oxidoreductase complex assembly factor 4	287.48	0.328785	0.105507	3.11584	0.0018342	0.0128566
ENSG00000111845	PAK1IP1	protein_coding	6	PAK1 interacting protein 1	491.629	0.328848	0.10546	3.11842	0.00181825	0.0127771
ENSG00000136770	DNAJC1	protein_coding	10	DnaJ heat shock protein family (Hsp40) member C1	558.319	0.328578	0.087932	3.73783	0.000185614	0.00190244
ENSG00000074695	LMAN1	protein_coding	18	lectin, mannose binding 1	4265.43	0.328861	0.106274	3.09471	0.00197005	0.01358
ENSG00000063241	ISOC2	protein_coding	19	isochorismatase domain containing 2	528.733	0.328604	0.0900229	3.64843	0.000263853	0.00256085
ENSG00000180398	MCFD2	protein_coding	2	multiple coagulation factor deficiency 2, ER cargo receptor complex subunit	3829.66	0.328391	0.0738523	4.44766	8.68102e-06	0.000134468
ENSG00000178882	RFLNA	protein_coding	12	refilin A	3052.96	0.328342	0.0833713	3.93836	8.20394e-05	0.000946142
ENSG00000108829	LRRC59	protein_coding	17	leucine rich repeat containing 59	4808.65	0.328208	0.0565138	5.80745	6.3431e-09	1.8136e-07
ENSG00000168495	POLR3D	protein_coding	8	RNA polymerase III subunit D	633.412	0.328064	0.0813398	4.03256	5.51716e-05	0.000666658
ENSG00000169718	DUS1L	protein_coding	17	dihydrouridine synthase 1 like	536.078	0.327154	0.11347	2.88381	0.00392894	0.0238061
ENSG00000163162	RNF149	protein_coding	2	ring finger protein 149	1082.97	0.326936	0.0824183	3.96686	7.28244e-05	0.000850589
ENSG00000167904	TMEM68	protein_coding	8	transmembrane protein 68	154.023	0.326026	0.126294	2.58162	0.00983386	0.0486167
ENSG00000067798	NAV3	protein_coding	12	neuron navigator 3	1633.33	0.32642	0.112649	2.89574	0.00378266	0.0231366
ENSG00000120705	ETF1	protein_coding	5	eukaryotic translation termination factor 1	2563.11	0.32571	0.0577923	5.63581	1.74239e-08	4.65224e-07
ENSG00000135763	URB2	protein_coding	1	URB2 ribosome biogenesis homolog	192.911	0.325423	0.124453	2.61438	0.00893895	0.0449985
ENSG00000170291	ELP5	protein_coding	17	elongator acetyltransferase complex subunit 5	451.487	0.325361	0.0911579	3.56935	0.000357873	0.00328965
ENSG00000162642	C1orf52	protein_coding	1	chromosome 1 open reading frame 52	262.468	0.325254	0.110182	2.95245	0.0031526	0.0198926
ENSG00000035687	ADSS2	protein_coding	1	adenylosuccinate synthase 2	1564.64	0.325268	0.0670064	4.85329	1.2143e-06	2.32752e-05
ENSG00000197498	RPF2	protein_coding	6	ribosome production factor 2 homolog	393.503	0.324641	0.108043	3.004	0.00266458	0.0173229
ENSG00000105829	BET1	protein_coding	7	Bet1 golgi vesicular membrane trafficking protein	382.803	0.324038	0.112622	2.87621	0.00402486	0.0242056
ENSG00000134697	GNL2	protein_coding	1	G protein nucleolar 2	1411.54	0.323913	0.0692511	4.67756	2.90307e-06	5.10137e-05
ENSG00000139154	AEBP2	protein_coding	12	AE binding protein 2	280.601	0.323517	0.110142	2.93701	0.00331399	0.0207961
ENSG00000112531	QKI	protein_coding	6	QKI, KH domain containing RNA binding	2982.76	0.323217	0.100329	3.22208	0.00127262	0.00954393
ENSG00000132334	PTPRE	protein_coding	10	protein tyrosine phosphatase receptor type E	1031.17	0.32312	0.100897	3.20426	0.00135412	0.0100237
ENSG00000121481	RNF2	protein_coding	1	ring finger protein 2	282.209	0.322196	0.118951	2.70482	0.00683408	0.0367171
ENSG00000169139	UBE2V2	protein_coding	8	ubiquitin conjugating enzyme E2 V2	521.335	0.321347	0.100252	3.20709	0.00134086	0.00996317
ENSG00000135919	SERPINE2	protein_coding	2	serpin family E member 2	317.609	0.320942	0.119624	2.68369	0.0072814	0.0384938
ENSG00000168906	MAT2A	protein_coding	2	methionine adenosyltransferase 2A	3647.83	0.320943	0.0780193	4.11338	3.89906e-05	0.000500567
ENSG00000119138	KLF9	protein_coding	9	Kruppel like factor 9	276.954	0.320419	0.118892	2.6954	0.00703042	0.0374992
ENSG00000107140	TESK1	protein_coding	9	testis associated actin remodelling kinase 1	238.257	0.319226	0.111277	2.8693	0.00411376	0.0246215
ENSG00000152229	PSTPIP2	protein_coding	18	proline-serine-threonine phosphatase interacting protein 2	458.037	0.318948	0.0991054	3.2186	0.00128817	0.0096443
ENSG00000132275	RRP8	protein_coding	11	ribosomal RNA processing 8	319.422	0.31881	0.10618	3.0028	0.00267509	0.017383
ENSG00000139324	TMTC3	protein_coding	12	transmembrane O-mannosyltransferase targeting cadherins 3	744.982	0.318804	0.107283	2.97172	0.0029614	0.0189298
ENSG00000106299	WASL	protein_coding	7	WASP like actin nucleation promoting factor	404.791	0.3183	0.110913	2.86852	0.00412398	0.0246719
ENSG00000180801	ARSJ	protein_coding	4	arylsulfatase family member J	925.702	0.317992	0.0914047	3.47826	0.000504671	0.00438639
ENSG00000137693	YAP1	protein_coding	11	Yes1 associated transcriptional regulator	522.914	0.317937	0.106697	2.97905	0.00289145	0.0185388
ENSG00000100528	CNIH1	protein_coding	14	cornichon family AMPA receptor auxiliary protein 1	1432.12	0.317778	0.0881688	3.6043	0.000312991	0.00295222
ENSG00000133398	MED10	protein_coding	5	mediator complex subunit 10	478.352	0.317692	0.0957172	3.31835	0.000905521	0.00718668
ENSG00000145740	SLC30A5	protein_coding	5	solute carrier family 30 member 5	748.999	0.317509	0.0816903	3.88713	0.000101436	0.00113456
ENSG00000089048	ESF1	protein_coding	20	ESF1 nucleolar pre-rRNA processing protein homolog	436.259	0.31657	0.0908148	3.48519	0.000491784	0.00429341
ENSG00000148841	ITPRIP	protein_coding	10	inositol 1,4,5-trisphosphate receptor interacting protein	1157.27	0.316603	0.0992561	3.19084	0.00141861	0.0103835
ENSG00000142279	WTIP	protein_coding	19	WT1 interacting protein	241.261	0.316242	0.109753	2.88153	0.00395746	0.0239261
ENSG00000086189	DIMT1	protein_coding	5	DIMT1 rRNA methyltransferase and ribosome maturation factor	424.701	0.316374	0.101661	3.111	0.00186455	0.0130092
ENSG00000143756	FBXO28	protein_coding	1	F-box protein 28	783.32	0.316509	0.110826	2.85505	0.00430302	0.0255857
ENSG00000076604	TRAF4	protein_coding	17	TNF receptor associated factor 4	677.538	0.31615	0.0916085	3.4522	0.000556037	0.00477239
ENSG00000173812	EIF1	protein_coding	17	eukaryotic translation initiation factor 1	6021.22	0.315861	0.0766146	4.12269	3.74475e-05	0.000484382
ENSG00000125630	POLR1B	protein_coding	2	RNA polymerase I subunit B	551.001	0.31555	0.0966556	3.26462	0.00109609	0.00843679
ENSG00000187866	PABIR1	protein_coding	9	PP2A Aalpha (PPP2R1A) and B55A (PPP2R2A) interacting phosphatase regulator 1	199.413	0.31535	0.116775	2.70098	0.00691353	0.0370052
ENSG00000134900	TPP2	protein_coding	13	tripeptidyl peptidase 2	1031.18	0.315382	0.0747285	4.21865	2.45775e-05	0.000335623
ENSG00000145293	ENOPH1	protein_coding	4	enolase-phosphatase 1	491.49	0.315195	0.100837	3.12702	0.00176589	0.012518
ENSG00000105443	CYTH2	protein_coding	19	cytohesin 2	925.821	0.315201	0.122429	2.57505	0.0100226	0.0493544
ENSG00000231074	HCG18	lncRNA	6	HLA complex group 18	331.084	0.314732	0.109754	2.86577	0.00416003	0.024866
ENSG00000134987	WDR36	protein_coding	5	WD repeat domain 36	738.149	0.314593	0.0923609	3.40515	0.000661282	0.0055338
ENSG00000166503	HDGFL3	protein_coding	15	HDGF like 3	1520.07	0.314683	0.0988866	3.18203	0.00146248	0.0106547
ENSG00000066455	GOLGA5	protein_coding	14	golgin A5	1072.78	0.314434	0.0695742	4.51912	6.20974e-06	0.000101335
ENSG00000065600	PACC1	protein_coding	1	proton activated chloride channel 1	329.522	0.314468	0.104099	3.02312	0.00250184	0.0164851
ENSG00000087338	GMCL1	protein_coding	2	germ cell-less 1, spermatogenesis associated	190.017	0.314208	0.118133	2.6583	0.00785363	0.0408889
ENSG00000122873	CISD1	protein_coding	10	CDGSH iron sulfur domain 1	649.609	0.313925	0.0857407	3.66003	0.000252186	0.0024719
ENSG00000081307	UBA5	protein_coding	3	ubiquitin like modifier activating enzyme 5	513.438	0.313595	0.0863968	3.62987	0.000283566	0.00272335
ENSG00000129484	PARP2	protein_coding	14	poly(ADP-ribose) polymerase 2	326.16	0.31328	0.110205	2.8413	0.00449306	0.0264534
ENSG00000047932	GOPC	protein_coding	6	golgi associated PDZ and coiled-coil motif containing	535.28	0.31325	0.110734	2.83315	0.00460924	0.0269754
ENSG00000198945	L3MBTL3	protein_coding	6	L3MBTL histone methyl-lysine binding protein 3	1481.44	0.312877	0.0689716	4.53541	5.74908e-06	9.54056e-05
ENSG00000123562	MORF4L2	protein_coding	X	mortality factor 4 like 2	6342.83	0.312822	0.0584249	5.35409	8.5987e-08	2.03463e-06
ENSG00000005100	DHX33	protein_coding	17	DEAH-box helicase 33	587.551	0.312688	0.0853546	3.66264	0.000249626	0.00245154
ENSG00000116754	SRSF11	protein_coding	1	serine and arginine rich splicing factor 11	1734.16	0.312678	0.070091	4.46105	8.15573e-06	0.000128402
ENSG00000204599	TRIM39	protein_coding	6	tripartite motif containing 39	280.267	0.312277	0.1154	2.70405	0.00685009	0.036766
ENSG00000179119	SPTY2D1	protein_coding	11	SPT2 chromatin protein domain containing 1	631.155	0.312103	0.0965605	3.23221	0.00122835	0.00927788
ENSG00000224531	SMIM13	protein_coding	6	small integral membrane protein 13	330.479	0.311969	0.110247	2.82951	0.00466197	0.0272143
ENSG00000079332	SAR1A	protein_coding	10	secretion associated Ras related GTPase 1A	1910.58	0.311915	0.0727717	4.2863	1.81675e-05	0.000258106
ENSG00000139182	CLSTN3	protein_coding	12	calsyntenin 3	410.593	0.311903	0.112513	2.77375	0.00554142	0.0312855
ENSG00000167747	C19orf48	transcribed_unitary_pseudogene	19	chromosome 19 open reading frame 48	436.345	0.311655	0.0951494	3.2743	0.00105925	0.00818991
ENSG00000036054	TBC1D23	protein_coding	3	TBC1 domain family member 23	626.803	0.311599	0.0815817	3.8201	0.000133398	0.00143476
ENSG00000203879	GDI1	protein_coding	X	GDP dissociation inhibitor 1	1629.94	0.311684	0.0758698	4.10791	3.99259e-05	0.000509715
ENSG00000159479	MED8	protein_coding	1	mediator complex subunit 8	891.023	0.311453	0.0783015	3.97742	6.96659e-05	0.000819979
ENSG00000183624	HMCES	protein_coding	3	5-hydroxymethylcytosine binding, ES cell specific	575.093	0.311361	0.0796033	3.90944	9.25084e-05	0.00104924
ENSG00000076706	MCAM	protein_coding	11	melanoma cell adhesion molecule	16358.9	0.311422	0.0867001	3.59181	0.000328387	0.00306606
ENSG00000108798	ABI3	protein_coding	17	ABI family member 3	443.243	0.310762	0.0919667	3.37712	0.00073248	0.00603757
ENSG00000090861	AARS1	protein_coding	16	alanyl-tRNA synthetase 1	2072.47	0.310498	0.0803577	3.86298	0.00011201	0.00123565
ENSG00000154813	DPH3	protein_coding	3	diphthamide biosynthesis 3	807.083	0.310365	0.0763053	4.06727	4.75671e-05	0.000590244
ENSG00000111615	KRR1	protein_coding	12	KRR1 small subunit processome component homolog	639.83	0.310269	0.0882526	3.51502	0.000439713	0.00389833
ENSG00000198466	ZNF587	protein_coding	19	zinc finger protein 587	334.635	0.309778	0.107082	2.89267	0.00381977	0.0232782
ENSG00000151327	FAM177A1	protein_coding	14	family with sequence similarity 177 member A1	436.966	0.309505	0.0987701	3.13325	0.00172884	0.0122901
ENSG00000111266	DUSP16	protein_coding	12	dual specificity phosphatase 16	479.117	0.309186	0.0925042	3.34448	0.000824371	0.00664338
ENSG00000184787	UBE2G2	protein_coding	21	ubiquitin conjugating enzyme E2 G2	864.774	0.309286	0.110748	2.79263	0.00522817	0.0299339
ENSG00000119787	ATL2	protein_coding	2	atlastin GTPase 2	393.719	0.308875	0.0936385	3.29605	0.000980531	0.00767644
ENSG00000138639	ARHGAP24	protein_coding	4	Rho GTPase activating protein 24	2658.45	0.308019	0.0734512	4.19288	2.75434e-05	0.000368786
ENSG00000116649	SRM	protein_coding	1	spermidine synthase	1295.87	0.307364	0.0686636	4.47602	7.6049e-06	0.000120974
ENSG00000082258	CCNT2	protein_coding	2	cyclin T2	428.277	0.307339	0.100365	3.06201	0.00219859	0.0148711
ENSG00000174780	SRP72	protein_coding	4	signal recognition particle 72	1904.68	0.307036	0.0829956	3.6991	0.000216363	0.0021626
ENSG00000163558	PRKCI	protein_coding	3	protein kinase C iota	392.351	0.30616	0.112662	2.7174	0.00657971	0.0356601
ENSG00000142867	BCL10	protein_coding	1	BCL10 immune signaling adaptor	738.989	0.305784	0.0823637	3.70969	0.00020751	0.00208788
ENSG00000205571	SMN2	protein_coding	5	survival of motor neuron 2, centromeric	252.7	0.305701	0.113531	2.69301	0.00708093	0.0377241
ENSG00000124275	MTRR	protein_coding	5	5-methyltetrahydrofolate-homocysteine methyltransferase reductase	406.651	0.305601	0.0869177	3.51267	0.000443625	0.00393048
ENSG00000109320	NFKB1	protein_coding	4	nuclear factor kappa B subunit 1	981.535	0.305685	0.104528	2.92448	0.00345037	0.0214072
ENSG00000137177	KIF13A	protein_coding	6	kinesin family member 13A	3506.96	0.305435	0.0988833	3.08855	0.00201134	0.0138156
ENSG00000112210	RAB23	protein_coding	6	RAB23, member RAS oncogene family	275.159	0.304685	0.111559	2.73229	0.00628955	0.0345133
ENSG00000130024	PHF10	protein_coding	6	PHD finger protein 10	441.685	0.304662	0.104452	2.91243	0.00358633	0.0221208
ENSG00000137760	ALKBH8	protein_coding	11	alkB homolog 8, tRNA methyltransferase	318.818	0.304492	0.109256	2.78351	0.00537746	0.0305212
ENSG00000085276	MECOM	protein_coding	3	MDS1 and EVI1 complex locus	1784.02	0.304431	0.103401	2.94565	0.0032228	0.0202702
ENSG00000136240	KDELR2	protein_coding	7	KDEL endoplasmic reticulum protein retention receptor 2	4443.05	0.303874	0.0754591	4.02742	5.63926e-05	0.000677106
ENSG00000102100	SLC35A2	protein_coding	X	solute carrier family 35 member A2	501.544	0.303411	0.0908117	3.34205	0.000831616	0.0066939
ENSG00000162236	STX5	protein_coding	11	syntaxin 5	611.105	0.303229	0.0837231	3.62048	0.000294057	0.00280059
ENSG00000112837	TBX18	protein_coding	6	T-box transcription factor 18	784.477	0.303084	0.0860071	3.52376	0.000425472	0.0037966
ENSG00000100647	SUSD6	protein_coding	14	sushi domain containing 6	450.453	0.303078	0.0864477	3.50433	0.000457757	0.00403744
ENSG00000129347	KRI1	protein_coding	19	KRI1 homolog	397.042	0.302983	0.106592	2.84083	0.00449964	0.0264622
ENSG00000197713	RPE	protein_coding	2	ribulose-5-phosphate-3-epimerase	492.791	0.302805	0.0923383	3.27891	0.00104208	0.00807538
ENSG00000254995	STX16-NPEPL1	protein_coding	20	STX16-NPEPL1 readthrough (NMD candidate)	746.435	0.302564	0.116346	2.60074	0.00930234	0.0464599
ENSG00000109445	ZNF330	protein_coding	4	zinc finger protein 330	451.07	0.301224	0.085568	3.52026	0.00043113	0.00383711
ENSG00000136870	ZNF189	protein_coding	9	zinc finger protein 189	344.099	0.300893	0.103068	2.91658	0.00353891	0.0218972
ENSG00000242419	PCDHGC4	protein_coding	5	protocadherin gamma subfamily C, 4	663.867	0.301036	0.104136	2.89008	0.00385145	0.02344
ENSG00000143621	ILF2	protein_coding	1	interleukin enhancer binding factor 2	4075.23	0.300869	0.0510066	5.89848	3.66864e-09	1.10656e-07
ENSG00000179021	C3orf38	protein_coding	3	chromosome 3 open reading frame 38	317.626	0.300554	0.11063	2.7185	0.00655795	0.0355736
ENSG00000001167	NFYA	protein_coding	6	nuclear transcription factor Y subunit alpha	597.338	0.300536	0.0777769	3.86144	0.000112723	0.0012386
ENSG00000091527	CDV3	protein_coding	3	CDV3 homolog	6447.22	0.300518	0.0671133	4.47766	7.54644e-06	0.000120322
ENSG00000254221	PCDHGB1	protein_coding	5	protocadherin gamma subfamily B, 1	663.741	0.300384	0.104754	2.86682	0.00414619	0.0247941
ENSG00000119328	ABITRAM	protein_coding	9	actin binding transcription modulator	362.132	0.300142	0.101443	2.95627	0.00311387	0.0196753
ENSG00000253710	ALG11	protein_coding	13	ALG11 alpha-1,2-mannosyltransferase	337.986	0.299881	0.104412	2.87084	0.00409381	0.0245236
ENSG00000240764	PCDHGC5	protein_coding	5	protocadherin gamma subfamily C, 5	663.305	0.299835	0.10539	2.84432	0.00445059	0.0262483
ENSG00000147679	UTP23	protein_coding	8	UTP23 small subunit processome component	232.518	0.299454	0.115576	2.59257	0.00952605	0.0474023
ENSG00000198843	SELENOT	protein_coding	3	selenoprotein T	1274.02	0.299538	0.0862318	3.47432	0.000512154	0.0044458
ENSG00000144048	DUSP11	protein_coding	2	dual specificity phosphatase 11	383.144	0.299243	0.0936981	3.19317	0.00140721	0.0103331
ENSG00000101974	ATP11C	protein_coding	X	ATPase phospholipid transporting 11C	902.13	0.299392	0.0989418	3.02469	0.00248886	0.0164173
ENSG00000261934	PCDHGA9	protein_coding	5	protocadherin gamma subfamily A, 9	671.812	0.298762	0.105467	2.83208	0.0046246	0.0270422
ENSG00000102401	ARMCX3	protein_coding	X	armadillo repeat containing X-linked 3	1732.91	0.298688	0.0987854	3.02463	0.00248939	0.0164173
ENSG00000134352	IL6ST	protein_coding	5	interleukin 6 signal transducer	22290.1	0.298621	0.113221	2.63611	0.00838615	0.0428966
ENSG00000127526	SLC35E1	protein_coding	19	solute carrier family 35 member E1	944.991	0.298022	0.0782966	3.80677	0.000140795	0.00150371
ENSG00000006194	ZNF263	protein_coding	16	zinc finger protein 263	396.66	0.297246	0.101467	2.92969	0.00339297	0.021118
ENSG00000107372	ZFAND5	protein_coding	9	zinc finger AN1-type containing 5	2356.57	0.297262	0.0657407	4.52113	6.15115e-06	0.000100806
ENSG00000072756	TRNT1	protein_coding	3	tRNA nucleotidyl transferase 1	268.022	0.296748	0.10561	2.80944	0.00496275	0.0286051
ENSG00000213281	NRAS	protein_coding	1	NRAS proto-oncogene, GTPase	2008.25	0.296986	0.102106	2.90795	0.00363808	0.0223897
ENSG00000170558	CDH2	protein_coding	18	cadherin 2	2947.06	0.296859	0.0952754	3.11633	0.00183114	0.012848
ENSG00000131876	SNRPA1	protein_coding	15	small nuclear ribonucleoprotein polypeptide A'	232.595	0.296525	0.113941	2.60189	0.00927121	0.0464034
ENSG00000138411	HECW2	protein_coding	2	HECT, C2 and WW domain containing E3 ubiquitin protein ligase 2	3070.32	0.296596	0.0916037	3.23821	0.00120281	0.00912594
ENSG00000115307	AUP1	protein_coding	2	AUP1 lipid droplet regulating VLDL assembly factor	1298.52	0.296416	0.107203	2.76576	0.00567899	0.0318767
ENSG00000253910	PCDHGB2	protein_coding	5	protocadherin gamma subfamily B, 2	671.565	0.296244	0.10461	2.83118	0.00463769	0.0270956
ENSG00000180957	PITPNB	protein_coding	22	phosphatidylinositol transfer protein beta	1442.69	0.295996	0.0702875	4.21069	2.54593e-05	0.000345526
ENSG00000124193	SRSF6	protein_coding	20	serine and arginine rich splicing factor 6	1856.34	0.295931	0.106484	2.77946	0.00544499	0.030828
ENSG00000204956	PCDHGA1	protein_coding	5	protocadherin gamma subfamily A, 1	665.368	0.295785	0.105601	2.80032	0.00510526	0.0293157
ENSG00000254245	PCDHGA3	protein_coding	5	protocadherin gamma subfamily A, 3	664.222	0.295123	0.104406	2.82599	0.00471352	0.0274452
ENSG00000088826	SMOX	protein_coding	20	spermine oxidase	235.567	0.294464	0.107288	2.74416	0.00606663	0.0335584
ENSG00000108559	NUP88	protein_coding	17	nucleoporin 88	841.91	0.294485	0.0778475	3.78138	0.000155959	0.00163763
ENSG00000164209	SLC25A46	protein_coding	5	solute carrier family 25 member 46	472.164	0.294323	0.0971713	3.02954	0.00244925	0.0162305
ENSG00000085274	MYNN	protein_coding	3	myoneurin	337.672	0.293614	0.110185	2.66707	0.00765166	0.0399891
ENSG00000253485	PCDHGA5	protein_coding	5	protocadherin gamma subfamily A, 5	665.102	0.293242	0.105711	2.77332	0.00554883	0.0312868
ENSG00000107937	GTPBP4	protein_coding	10	GTP binding protein 4	1884.14	0.2928	0.0672425	4.35434	1.33468e-05	0.000195906
ENSG00000154710	RABGEF1	protein_coding	7	RAB guanine nucleotide exchange factor 1	357.388	0.292577	0.0939319	3.11264	0.00185421	0.0129766
ENSG00000166411	IDH3A	protein_coding	15	isocitrate dehydrogenase (NAD(+)) 3 catalytic subunit alpha	461.766	0.292517	0.0886629	3.29886	0.000970769	0.0076174
ENSG00000153904	DDAH1	protein_coding	1	dimethylarginine dimethylaminohydrolase 1	1535.04	0.292641	0.101631	2.87686	0.00401651	0.0241872
ENSG00000144840	RABL3	protein_coding	3	RAB, member of RAS oncogene family like 3	381.294	0.292009	0.100727	2.89685	0.00376933	0.0230836
ENSG00000164035	EMCN	protein_coding	4	endomucin	1912.56	0.291766	0.073864	3.94954	7.83e-05	0.000906826
ENSG00000141378	PTRH2	protein_coding	17	peptidyl-tRNA hydrolase 2	520.889	0.291668	0.0843739	3.45565	0.000548964	0.0047235
ENSG00000144136	SLC20A1	protein_coding	2	solute carrier family 20 member 1	2413.45	0.291422	0.0591992	4.9234	8.5055e-07	1.68198e-05
ENSG00000167110	GOLGA2	protein_coding	9	golgin A2	1467.3	0.29137	0.0692172	4.2093	2.56162e-05	0.000346702
ENSG00000126903	SLC10A3	protein_coding	X	solute carrier family 10 member 3	341.503	0.291175	0.0975302	2.98592	0.00282724	0.0182079
ENSG00000128283	CDC42EP1	protein_coding	22	CDC42 effector protein 1	1276.23	0.29128	0.090431	3.21985	0.00128259	0.00960819
ENSG00000124795	DEK	protein_coding	6	DEK proto-oncogene	1009.27	0.291327	0.106785	2.72613	0.0064081	0.034982
ENSG00000171451	DSEL	protein_coding	18	dermatan sulfate epimerase like	804.077	0.290913	0.111214	2.61547	0.00891043	0.0449418
ENSG00000083520	DIS3	protein_coding	13	DIS3 homolog, exosome endoribonuclease and 3'-5' exoribonuclease	1417.01	0.290711	0.0769633	3.77685	0.000158825	0.00166137
ENSG00000123091	RNF11	protein_coding	1	ring finger protein 11	1758.5	0.290672	0.0880134	3.30288	0.000956989	0.0075308
ENSG00000122591	FAM126A	protein_coding	7	family with sequence similarity 126 member A	820.512	0.290536	0.0939328	3.09211	0.00198741	0.0136806
ENSG00000162813	BPNT1	protein_coding	1	3'(2'), 5'-bisphosphate nucleotidase 1	285.929	0.290391	0.110696	2.62153	0.00875373	0.0443962
ENSG00000177889	UBE2N	protein_coding	12	ubiquitin conjugating enzyme E2 N	625.825	0.290146	0.0848839	3.41898	0.000628564	0.00529878
ENSG00000161813	LARP4	protein_coding	12	La ribonucleoprotein 4	801.796	0.290124	0.0992216	2.92484	0.00344636	0.0213921
ENSG00000148634	HERC4	protein_coding	10	HECT and RLD domain containing E3 ubiquitin protein ligase 4	880.059	0.290068	0.100889	2.87415	0.00405115	0.0243105
ENSG00000138069	RAB1A	protein_coding	2	RAB1A, member RAS oncogene family	3432.53	0.289844	0.0705268	4.10982	3.95975e-05	0.000506936
ENSG00000112576	CCND3	protein_coding	6	cyclin D3	1635.88	0.289572	0.0749798	3.86371	0.000111677	0.00123402
ENSG00000253846	PCDHGA10	protein_coding	5	protocadherin gamma subfamily A, 10	730.521	0.289507	0.103765	2.78971	0.00527551	0.0301171
ENSG00000185803	SLC52A2	protein_coding	8	solute carrier family 52 member 2	473.766	0.289344	0.100447	2.88235	0.00394724	0.0238853
ENSG00000102271	KLHL4	protein_coding	X	kelch like family member 4	703.274	0.289318	0.105617	2.73978	0.00614812	0.0338863
ENSG00000108064	TFAM	protein_coding	10	transcription factor A, mitochondrial	508.165	0.288885	0.0899545	3.21127	0.0013215	0.00985667
ENSG00000065054	SLC9A3R2	protein_coding	16	SLC9A3 regulator 2	964.493	0.288596	0.0925931	3.11918	0.00181356	0.0127507
ENSG00000173226	IQCB1	protein_coding	3	IQ motif containing B1	361.935	0.288445	0.09368	3.0785	0.00208048	0.0141972
ENSG00000262209	PCDHGB3	protein_coding	5	protocadherin gamma subfamily B, 3	667.204	0.288296	0.105697	2.72694	0.00639238	0.034924
ENSG00000081853	PCDHGA2	protein_coding	5	protocadherin gamma subfamily A, 2	684.323	0.288089	0.10716	2.68785	0.00719131	0.0381498
ENSG00000081923	ATP8B1	protein_coding	18	ATPase phospholipid transporting 8B1	2344.41	0.287489	0.111017	2.58906	0.0096238	0.0477847
ENSG00000140688	RUSF1	protein_coding	16	RUS family member 1	846.893	0.287243	0.0854518	3.36156	0.000775048	0.00631262
ENSG00000119812	FAM98A	protein_coding	2	family with sequence similarity 98 member A	2269.89	0.286872	0.0995024	2.88348	0.00393305	0.0238099
ENSG00000166037	CEP57	protein_coding	11	centrosomal protein 57	384.907	0.28644	0.0953857	3.00085	0.00269224	0.0174696
ENSG00000262576	PCDHGA4	protein_coding	5	protocadherin gamma subfamily A, 4	674.788	0.28569	0.10609	2.69228	0.00709645	0.037778
ENSG00000133121	STARD13	protein_coding	13	StAR related lipid transfer domain containing 13	301.704	0.285417	0.103942	2.7395	0.00615335	0.0339015
ENSG00000000419	DPM1	protein_coding	20	dolichyl-phosphate mannosyltransferase subunit 1, catalytic	725.788	0.285298	0.0978174	2.91604	0.00354505	0.0219253
ENSG00000101199	ARFGAP1	protein_coding	20	ADP ribosylation factor GTPase activating protein 1	1513.27	0.285168	0.091748	3.10908	0.00187674	0.0130743
ENSG00000128534	LSM8	protein_coding	7	LSM8 homolog, U6 small nuclear RNA associated	373.514	0.284997	0.0943248	3.02062	0.00252258	0.0165804
ENSG00000005238	FAM214B	protein_coding	9	family with sequence similarity 214 member B	1175.97	0.284638	0.0889895	3.19858	0.00138105	0.0101876
ENSG00000109089	CDR2L	protein_coding	17	cerebellar degeneration related protein 2 like	699.733	0.284151	0.0838416	3.38835	0.000703133	0.00581313
ENSG00000253731	PCDHGA6	protein_coding	5	protocadherin gamma subfamily A, 6	681.308	0.283969	0.105109	2.70116	0.0069098	0.0369996
ENSG00000114354	TFG	protein_coding	3	trafficking from ER to golgi regulator	2103.4	0.282746	0.0638664	4.42689	9.56017e-06	0.00014562
ENSG00000198682	PAPSS2	protein_coding	10	3'-phosphoadenosine 5'-phosphosulfate synthase 2	2153.48	0.282878	0.10773	2.62561	0.00864937	0.0438832
ENSG00000253305	PCDHGB6	protein_coding	5	protocadherin gamma subfamily B, 6	685.691	0.282527	0.104158	2.71182	0.00669159	0.0361699
ENSG00000138035	PNPT1	protein_coding	2	polyribonucleotide nucleotidyltransferase 1	1129.49	0.28244	0.0753441	3.74836	0.000177996	0.00183395
ENSG00000153391	INO80C	protein_coding	18	INO80 complex subunit C	395.789	0.281678	0.0992441	2.83853	0.00453224	0.0266155
ENSG00000144566	RAB5A	protein_coding	3	RAB5A, member RAS oncogene family	1151.55	0.281688	0.0816823	3.44755	0.000565693	0.00483711
ENSG00000133731	IMPA1	protein_coding	8	inositol monophosphatase 1	229.065	0.281303	0.104588	2.68523	0.007248	0.038332
ENSG00000008513	ST3GAL1	protein_coding	8	ST3 beta-galactoside alpha-2,3-sialyltransferase 1	1457.69	0.280843	0.0783965	3.58279	0.00033995	0.00315875
ENSG00000078747	ITCH	protein_coding	20	itchy E3 ubiquitin protein ligase	1330.36	0.280629	0.0663919	4.22456	2.39404e-05	0.000328229
ENSG00000253767	PCDHGA8	protein_coding	5	protocadherin gamma subfamily A, 8	710.487	0.279831	0.104691	2.67246	0.0075298	0.0395178
ENSG00000170903	MSANTD4	protein_coding	11	Myb/SANT DNA binding domain containing 4 with coiled-coils	378.308	0.2781	0.0996637	2.78895	0.00528794	0.0301503
ENSG00000198846	TOX	protein_coding	8	thymocyte selection associated high mobility group box	1231.73	0.277222	0.0921097	3.01058	0.00260752	0.0170246
ENSG00000117133	RPF1	protein_coding	1	ribosome production factor 1 homolog	660.003	0.276874	0.0800068	3.45999	0.000540198	0.00465684
ENSG00000156256	USP16	protein_coding	21	ubiquitin specific peptidase 16	986.815	0.27674	0.0721633	3.83396	0.000126095	0.00136477
ENSG00000151929	BAG3	protein_coding	10	BAG cochaperone 3	1434.48	0.276707	0.0786995	3.51581	0.000438418	0.00389188
ENSG00000253537	PCDHGA7	protein_coding	5	protocadherin gamma subfamily A, 7	680.31	0.276739	0.10456	2.64609	0.00814287	0.0420439
ENSG00000104671	DCTN6	protein_coding	8	dynactin subunit 6	462.451	0.276557	0.0831472	3.32495	0.000884352	0.00706452
ENSG00000102226	USP11	protein_coding	X	ubiquitin specific peptidase 11	382.158	0.276096	0.104802	2.63401	0.00843819	0.0430721
ENSG00000133103	COG6	protein_coding	13	component of oligomeric golgi complex 6	486.011	0.275989	0.0900406	3.06476	0.00217846	0.0147711
ENSG00000213341	CHUK	protein_coding	10	component of inhibitor of nuclear factor kappa B kinase complex	488.484	0.275867	0.0867135	3.18059	0.00146976	0.0106951
ENSG00000198692	EIF1AY	protein_coding	Y	eukaryotic translation initiation factor 1A Y-linked	489.289	0.275904	0.0883174	3.12324	0.00178873	0.0126213
ENSG00000112096	SOD2	protein_coding	6	superoxide dismutase 2	791.606	0.275344	0.0907596	3.02842	0.00245834	0.0162751
ENSG00000183258	DDX41	protein_coding	5	DEAD-box helicase 41	781.54	0.275243	0.0850078	3.23759	0.00120545	0.00913509
ENSG00000119139	TJP2	protein_coding	9	tight junction protein 2	3948.58	0.27497	0.067996	4.04387	5.25759e-05	0.000643095
ENSG00000198612	COPS8	protein_coding	2	COP9 signalosome subunit 8	778.956	0.273972	0.0802279	3.41407	0.000640012	0.00537548
ENSG00000243335	KCTD7	protein_coding	7	potassium channel tetramerization domain containing 7	623.662	0.273511	0.0764071	3.57796	0.000346285	0.0032046
ENSG00000196776	CD47	protein_coding	3	CD47 molecule	1016.58	0.273444	0.0950845	2.87563	0.0040322	0.0242312
ENSG00000174953	DHX36	protein_coding	3	DEAH-box helicase 36	1172.47	0.271929	0.0818184	3.32313	0.000890148	0.00709843
ENSG00000115875	SRSF7	protein_coding	2	serine and arginine rich splicing factor 7	1769.95	0.271946	0.0653749	4.15982	3.185e-05	0.000419893
ENSG00000204590	GNL1	protein_coding	6	G protein nucleolar 1 (putative)	1147.41	0.271836	0.0759989	3.57637	0.000348401	0.00321984
ENSG00000111358	GTF2H3	protein_coding	12	general transcription factor IIH subunit 3	378.139	0.271829	0.105576	2.57411	0.0100498	0.0494628
ENSG00000105821	DNAJC2	protein_coding	7	DnaJ heat shock protein family (Hsp40) member C2	777.368	0.271632	0.0832732	3.26202	0.00110623	0.00850051
ENSG00000083312	TNPO1	protein_coding	5	transportin 1	9097.02	0.271572	0.0997158	2.72264	0.00647624	0.0352
ENSG00000115514	TXNDC9	protein_coding	2	thioredoxin domain containing 9	654.529	0.270791	0.0853915	3.17071	0.00152066	0.0110071
ENSG00000171793	CTPS1	protein_coding	1	CTP synthase 1	1025.42	0.270628	0.0892785	3.03049	0.00244157	0.0162032
ENSG00000249915	PDCD6	protein_coding	5	programmed cell death 6	1068.59	0.27055	0.0766996	3.52941	0.00041649	0.00373101
ENSG00000126088	UROD	protein_coding	1	uroporphyrinogen decarboxylase	2087.78	0.270499	0.085733	3.1549	0.00160553	0.0115182
ENSG00000205250	E2F4	protein_coding	16	E2F transcription factor 4	793.031	0.270451	0.0893774	3.02594	0.00247858	0.0163691
ENSG00000174233	ADCY6	protein_coding	12	adenylate cyclase 6	666.265	0.270263	0.101221	2.67071	0.00756906	0.039648
ENSG00000106105	GARS1	protein_coding	7	glycyl-tRNA synthetase 1	3706.84	0.26966	0.0690602	3.90471	9.43366e-05	0.00106295
ENSG00000258864		protein_coding	5	novel protein	448.336	0.269323	0.103657	2.59905	0.00934815	0.0466524
ENSG00000158042	MRPL17	protein_coding	11	mitochondrial ribosomal protein L17	1227.23	0.268698	0.0752167	3.57317	0.000352691	0.00325446
ENSG00000143933	CALM2	protein_coding	2	calmodulin 2	4986	0.268601	0.0664861	4.04001	5.34479e-05	0.000652017
ENSG00000100196	KDELR3	protein_coding	22	KDEL endoplasmic reticulum protein retention receptor 3	1011.02	0.268579	0.0968731	2.77232	0.00556577	0.0313695
ENSG00000164219	PGGT1B	protein_coding	5	protein geranylgeranyltransferase type I subunit beta	260.588	0.268176	0.102381	2.61998	0.00879342	0.0445811
ENSG00000197785	ATAD3A	protein_coding	1	ATPase family AAA domain containing 3A	293.734	0.268132	0.101217	2.65072	0.00803194	0.0416592
ENSG00000121931	LRIF1	protein_coding	1	ligand dependent nuclear receptor interacting factor 1	359.094	0.268035	0.0941815	2.84562	0.00443249	0.0261753
ENSG00000173744	AGFG1	protein_coding	2	ArfGAP with FG repeats 1	1045.76	0.267965	0.0885165	3.02646	0.00247438	0.0163576
ENSG00000080371	RAB21	protein_coding	12	RAB21, member RAS oncogene family	438.275	0.267826	0.0879585	3.04349	0.00233855	0.0156227
ENSG00000134285	FKBP11	protein_coding	12	FKBP prolyl isomerase 11	883.581	0.26782	0.0896042	2.98795	0.00280855	0.0181045
ENSG00000072422	RHOBTB1	protein_coding	10	Rho related BTB domain containing 1	1012.65	0.267568	0.0709918	3.7701	0.000163182	0.00170171
ENSG00000125354	SEPTIN6	protein_coding	X	septin 6	749.905	0.267527	0.102666	2.60665	0.00914316	0.0458771
ENSG00000140157	NIPA2	protein_coding	15	NIPA magnesium transporter 2	585.398	0.267223	0.0997787	2.67769	0.00741317	0.0390484
ENSG00000103264	FBXO31	protein_coding	16	F-box protein 31	428.862	0.266834	0.0895988	2.97849	0.00289674	0.0185597
ENSG00000011007	ELOA	protein_coding	1	elongin A	1147.48	0.266753	0.073209	3.64438	0.000268041	0.00259421
ENSG00000143384	MCL1	protein_coding	1	MCL1 apoptosis regulator, BCL2 family member	3702.6	0.266819	0.0808396	3.30053	0.00096503	0.00758103
ENSG00000074319	TSG101	protein_coding	11	tumor susceptibility 101	747.51	0.266388	0.0859677	3.09825	0.00194668	0.0134523
ENSG00000170348	TMED10	protein_coding	14	transmembrane p24 trafficking protein 10	5104.19	0.265917	0.0750213	3.54463	0.000393165	0.00357101
ENSG00000164975	SNAPC3	protein_coding	9	small nuclear RNA activating complex polypeptide 3	514.389	0.264872	0.0818776	3.23364	0.00122225	0.00924708
ENSG00000162923	WDR26	protein_coding	1	WD repeat domain 26	2353.15	0.264178	0.0720685	3.66547	0.000246881	0.00243405
ENSG00000164134	NAA15	protein_coding	4	N-alpha-acetyltransferase 15, NatA auxiliary subunit	1102.2	0.264212	0.0984909	2.68281	0.00730062	0.0385806
ENSG00000177707	NECTIN3	protein_coding	3	nectin cell adhesion molecule 3	810.402	0.264007	0.0935381	2.8214	0.00478152	0.0277309
ENSG00000112237	CCNC	protein_coding	6	cyclin C	818.602	0.263591	0.084075	3.13563	0.00171486	0.0122005
ENSG00000163605	PPP4R2	protein_coding	3	protein phosphatase 4 regulatory subunit 2	687.528	0.263195	0.0791824	3.32313	0.000890129	0.00709843
ENSG00000132254	ARFIP2	protein_coding	11	ADP ribosylation factor interacting protein 2	1322.87	0.262608	0.0724446	3.625	0.000288959	0.00276143
ENSG00000132382	MYBBP1A	protein_coding	17	MYB binding protein 1a	835.471	0.262408	0.0852371	3.07775	0.0020857	0.0142197
ENSG00000150768	DLAT	protein_coding	11	dihydrolipoamide S-acetyltransferase	637.495	0.262269	0.095048	2.75919	0.00579452	0.0323663
ENSG00000116489	CAPZA1	protein_coding	1	capping actin protein of muscle Z-line subunit alpha 1	3168.4	0.262225	0.0701954	3.73608	0.000186909	0.00191143
ENSG00000181830	SLC35C1	protein_coding	11	solute carrier family 35 member C1	453.258	0.262066	0.0946287	2.77036	0.00559943	0.0315157
ENSG00000064932	SBNO2	protein_coding	19	strawberry notch homolog 2	965.844	0.262104	0.0950328	2.75724	0.00582912	0.032467
ENSG00000136270	TBRG4	protein_coding	7	transforming growth factor beta regulator 4	550.932	0.261785	0.0973569	2.68809	0.00718631	0.0381394
ENSG00000105576	TNPO2	protein_coding	19	transportin 2	1108.16	0.261043	0.0830117	3.14495	0.00166113	0.0118736
ENSG00000167778	SPRYD3	protein_coding	12	SPRY domain containing 3	754.203	0.260668	0.0837638	3.11148	0.00186151	0.0130057
ENSG00000159840	ZYX	protein_coding	7	zyxin	9194.49	0.259205	0.064045	4.04716	5.18421e-05	0.000635819
ENSG00000144827	ABHD10	protein_coding	3	abhydrolase domain containing 10, depalmitoylase	534.744	0.258973	0.0933929	2.77357	0.00554449	0.0312855
ENSG00000175582	RAB6A	protein_coding	11	RAB6A, member RAS oncogene family	1781.43	0.258902	0.0787783	3.28639	0.00101479	0.00789511
ENSG00000198015	MRPL42	protein_coding	12	mitochondrial ribosomal protein L42	588.51	0.25772	0.0884679	2.91294	0.00358043	0.0220943
ENSG00000100266	PACSIN2	protein_coding	22	protein kinase C and casein kinase substrate in neurons 2	1052.17	0.25765	0.0712345	3.61647	0.000298648	0.0028384
ENSG00000167962	ZNF598	protein_coding	16	zinc finger protein 598, E3 ubiquitin ligase	460.64	0.257165	0.0938129	2.74256	0.00609616	0.033681
ENSG00000109519	GRPEL1	protein_coding	4	GrpE like 1, mitochondrial	885.608	0.256962	0.0775554	3.3124	0.000924976	0.00731664
ENSG00000113282	CLINT1	protein_coding	5	clathrin interactor 1	1706.82	0.256551	0.0652769	3.92987	8.49916e-05	0.000973644
ENSG00000178567	EPM2AIP1	protein_coding	3	EPM2A interacting protein 1	571.392	0.25642	0.0937075	2.73845	0.00617299	0.033996
ENSG00000118939	UCHL3	protein_coding	13	ubiquitin C-terminal hydrolase L3	558.598	0.255932	0.0829737	3.08457	0.0020385	0.0139533
ENSG00000136986	DERL1	protein_coding	8	derlin 1	998.659	0.254807	0.0778648	3.27313	0.00106364	0.0082146
ENSG00000080819	CPOX	protein_coding	3	coproporphyrinogen oxidase	330.932	0.254436	0.0962323	2.64315	0.00821393	0.0422519
ENSG00000163110	PDLIM5	protein_coding	4	PDZ and LIM domain 5	4191.46	0.254514	0.0964232	2.6392	0.00831028	0.0425859
ENSG00000120337	TNFSF18	protein_coding	1	TNF superfamily member 18	2107.09	0.254366	0.09456	2.68807	0.00718656	0.0381394
ENSG00000110925	CSRNP2	protein_coding	12	cysteine and serine rich nuclear protein 2	756.309	0.253597	0.0827945	3.06242	0.00219557	0.0148653
ENSG00000137831	UACA	protein_coding	15	uveal autoantigen with coiled-coil domains and ankyrin repeats	4743.19	0.253535	0.075452	3.35993	0.000779619	0.00634608
ENSG00000167881	SRP68	protein_coding	17	signal recognition particle 68	1737.21	0.252783	0.0852671	2.96421	0.00303464	0.0192991
ENSG00000154582	ELOC	protein_coding	8	elongin C	706.394	0.252573	0.086687	2.91341	0.00357499	0.0220707
ENSG00000087502	ERGIC2	protein_coding	12	ERGIC and golgi 2	824.126	0.252493	0.0951202	2.65497	0.00793159	0.0412502
ENSG00000157181	ODR4	protein_coding	1	odr-4 GPCR localization factor homolog	705.142	0.252431	0.0777394	3.24623	0.00116942	0.00892612
ENSG00000170854	RIOX2	protein_coding	3	ribosomal oxygenase 2	475.128	0.252298	0.0817096	3.08657	0.00202477	0.013894
ENSG00000177576	C18orf32	protein_coding	18	chromosome 18 open reading frame 32	419.374	0.251704	0.0937456	2.68688	0.00721229	0.038202
ENSG00000116729	WLS	protein_coding	1	Wnt ligand secretion mediator	2959.78	0.251597	0.070554	3.56643	0.000361874	0.00331976
ENSG00000050165	DKK3	protein_coding	11	dickkopf WNT signaling pathway inhibitor 3	4086.36	0.251572	0.0868667	2.89698	0.00376769	0.0230836
ENSG00000089280	FUS	protein_coding	16	FUS RNA binding protein	4718.98	0.25109	0.0851215	2.9495	0.00318285	0.0200282
ENSG00000103121	CMC2	protein_coding	16	C-X9-C motif containing 2	555.663	0.250867	0.0911922	2.74967	0.00596557	0.0331062
ENSG00000173726	TOMM20	protein_coding	1	translocase of outer mitochondrial membrane 20	1816.22	0.250809	0.0855694	2.93261	0.00336121	0.0209965
ENSG00000072803	FBXW11	protein_coding	5	F-box and WD repeat domain containing 11	743.244	0.250645	0.0899044	2.7865	0.00532813	0.0303542
ENSG00000114209	PDCD10	protein_coding	3	programmed cell death 10	454.508	0.25048	0.0914697	2.73561	0.0062265	0.0342221
ENSG00000136869	TLR4	protein_coding	9	toll like receptor 4	2656.22	0.250477	0.087798	2.85297	0.00433128	0.0257215
ENSG00000125870	SNRPB2	protein_coding	20	small nuclear ribonucleoprotein polypeptide B2	815.135	0.24952	0.076618	3.25712	0.0011255	0.00863406
ENSG00000164338	UTP15	protein_coding	5	UTP15 small subunit processome component	313.143	0.249352	0.0968085	2.57374	0.0100606	0.0494703
ENSG00000126749	EMG1	protein_coding	12	EMG1 N1-specific pseudouridine methyltransferase	603.016	0.249205	0.0822115	3.02992	0.00244619	0.0162181
ENSG00000164040	PGRMC2	protein_coding	4	progesterone receptor membrane component 2	1785.4	0.248578	0.0822849	3.02133	0.00251671	0.0165577
ENSG00000080503	SMARCA2	protein_coding	9	SWI/SNF related, matrix associated, actin dependent regulator of chromatin, subfamily a, member 2	817.936	0.248058	0.0908113	2.73128	0.00630894	0.0345644
ENSG00000138381	ASNSD1	protein_coding	2	asparagine synthetase domain containing 1	762.652	0.247863	0.0890698	2.78243	0.00539537	0.0305976
ENSG00000170791	CHCHD7	protein_coding	8	coiled-coil-helix-coiled-coil-helix domain containing 7	385.17	0.247659	0.096184	2.5739	0.0100559	0.0494649
ENSG00000132432	SEC61G	protein_coding	7	SEC61 translocon subunit gamma	1494.5	0.247726	0.0612755	4.04326	5.27121e-05	0.000643612
ENSG00000112541	PDE10A	protein_coding	6	phosphodiesterase 10A	533.561	0.247699	0.0935998	2.64572	0.00815176	0.042074
ENSG00000105281	SLC1A5	protein_coding	19	solute carrier family 1 member 5	1421.54	0.247576	0.0754464	3.28179	0.00103151	0.00800253
ENSG00000122565	CBX3	protein_coding	7	chromobox 3	1567.76	0.247546	0.0814784	3.03773	0.00238371	0.0158805
ENSG00000104695	PPP2CB	protein_coding	8	protein phosphatase 2 catalytic subunit beta	1623.08	0.247415	0.0709662	3.48658	0.000489234	0.00427892
ENSG00000156875	MFSD14A	protein_coding	1	major facilitator superfamily domain containing 14A	792.074	0.247348	0.0875979	2.82314	0.00475556	0.0276314
ENSG00000104660	LEPROTL1	protein_coding	8	leptin receptor overlapping transcript like 1	726.993	0.247288	0.0884739	2.79594	0.00517482	0.0296655
ENSG00000163249	CCNYL1	protein_coding	2	cyclin Y like 1	992.382	0.247136	0.092189	2.67916	0.00738078	0.0388993
ENSG00000153922	CHD1	protein_coding	5	chromodomain helicase DNA binding protein 1	856.639	0.247057	0.0839865	2.94136	0.00326777	0.0205155
ENSG00000170852	KBTBD2	protein_coding	7	kelch repeat and BTB domain containing 2	806.287	0.246876	0.0780159	3.16358	0.00155841	0.011233
ENSG00000115816	CEBPZ	protein_coding	2	CCAAT enhancer binding protein zeta	1037.34	0.246865	0.0800302	3.08422	0.00204085	0.0139624
ENSG00000171867	PRNP	protein_coding	20	prion protein	3238.07	0.246793	0.0570545	4.32524	1.52363e-05	0.000220806
ENSG00000146426	TIAM2	protein_coding	6	TIAM Rac1 associated GEF 2	401.88	0.246593	0.0903724	2.7267	0.00639709	0.0349358
ENSG00000115540	MOB4	protein_coding	2	MOB family member 4, phocein	588.797	0.2454	0.0937464	2.61839	0.00883469	0.0447077
ENSG00000100883	SRP54	protein_coding	14	signal recognition particle 54	1454.93	0.245007	0.0719766	3.40342	0.000665467	0.00556543
ENSG00000143157	POGK	protein_coding	1	pogo transposable element derived with KRAB domain	841.975	0.244537	0.0770218	3.17447	0.00150112	0.010883
ENSG00000111328	CDK2AP1	protein_coding	12	cyclin dependent kinase 2 associated protein 1	2345.27	0.244335	0.0939404	2.6017	0.00927634	0.0464121
ENSG00000130935	NOL11	protein_coding	17	nucleolar protein 11	791.519	0.244212	0.0794288	3.0743	0.00210998	0.0143705
ENSG00000152795	HNRNPDL	protein_coding	4	heterogeneous nuclear ribonucleoprotein D like	2820.37	0.24376	0.0818464	2.97812	0.00290026	0.0185736
ENSG00000173545	ZNF622	protein_coding	5	zinc finger protein 622	403.045	0.243603	0.0906172	2.6887	0.00717314	0.0381271
ENSG00000166200	COPS2	protein_coding	15	COP9 signalosome subunit 2	1711.27	0.243452	0.0764513	3.18432	0.00145095	0.0105807
ENSG00000163902	RPN1	protein_coding	3	ribophorin I	6352.38	0.243184	0.0537129	4.52742	5.97086e-06	9.82543e-05
ENSG00000143398	PIP5K1A	protein_coding	1	phosphatidylinositol-4-phosphate 5-kinase type 1 alpha	1178.94	0.243022	0.0663701	3.65987	0.000252341	0.0024719
ENSG00000089902	RCOR1	protein_coding	14	REST corepressor 1	795.422	0.242983	0.0805903	3.01423	0.00257635	0.0168611
ENSG00000084112	SSH1	protein_coding	12	slingshot protein phosphatase 1	1726.35	0.242459	0.0840141	2.88689	0.0038907	0.0236197
ENSG00000188313	PLSCR1	protein_coding	3	phospholipid scramblase 1	1279.26	0.24237	0.0762417	3.17743	0.00148588	0.0107952
ENSG00000129245	FXR2	protein_coding	17	FMR1 autosomal homolog 2	697.447	0.241131	0.077394	3.11563	0.00183552	0.0128589
ENSG00000170989	S1PR1	protein_coding	1	sphingosine-1-phosphate receptor 1	2751.74	0.239656	0.065822	3.64078	0.00027181	0.00262514
ENSG00000166794	PPIB	protein_coding	15	peptidylprolyl isomerase B	10846.5	0.238809	0.0759174	3.14574	0.00165666	0.0118499
ENSG00000162607	USP1	protein_coding	1	ubiquitin specific peptidase 1	390.92	0.238602	0.0914845	2.60597	0.00916145	0.0459378
ENSG00000186432	KPNA4	protein_coding	3	karyopherin subunit alpha 4	1950.25	0.23868	0.0841372	2.83663	0.00455928	0.0267286
ENSG00000067248	DHX29	protein_coding	5	DExH-box helicase 29	832.817	0.238576	0.0730166	3.26764	0.0010845	0.00836631
ENSG00000135521	LTV1	protein_coding	6	LTV1 ribosome biogenesis factor	566.579	0.237656	0.0900687	2.63858	0.00832533	0.0426331
ENSG00000154305	MIA3	protein_coding	1	MIA SH3 domain ER export factor 3	1294.02	0.237448	0.0736909	3.22215	0.00127232	0.00954393
ENSG00000140941	MAP1LC3B	protein_coding	16	microtubule associated protein 1 light chain 3 beta	2428.93	0.237252	0.0540046	4.39338	1.11601e-05	0.000167024
ENSG00000262246	CORO7	protein_coding	16	coronin 7	415.8	0.237262	0.0920171	2.57659	0.00997816	0.049206
ENSG00000113971	NPHP3	protein_coding	3	nephrocystin 3	481.257	0.236978	0.0890745	2.66007	0.00781249	0.0407056
ENSG00000174173	TRMT10C	protein_coding	3	tRNA methyltransferase 10C, mitochondrial RNase P subunit	623.106	0.23687	0.0904986	2.61963	0.00880249	0.0445941
ENSG00000143319	ISG20L2	protein_coding	1	interferon stimulated exonuclease gene 20 like 2	550.271	0.236857	0.0886509	2.67139	0.00755378	0.0395831
ENSG00000001617	SEMA3F	protein_coding	3	semaphorin 3F	1322	0.236218	0.083544	2.82903	0.0046689	0.0272316
ENSG00000198876	DCAF12	protein_coding	9	DDB1 and CUL4 associated factor 12	654.299	0.236163	0.0832203	2.83719	0.00455132	0.0267047
ENSG00000125868	DSTN	protein_coding	20	destrin, actin depolymerizing factor	4623.86	0.234527	0.0744201	3.15152	0.00162421	0.01164
ENSG00000136888	ATP6V1G1	protein_coding	9	ATPase H+ transporting V1 subunit G1	1629.43	0.234256	0.0882606	2.65429	0.00794767	0.0413002
ENSG00000177119	ANO6	protein_coding	12	anoctamin 6	2577.24	0.233976	0.0859265	2.72338	0.00646181	0.0351514
ENSG00000182944	EWSR1	protein_coding	22	EWS RNA binding protein 1	4597	0.233736	0.0845515	2.76418	0.00570659	0.0320054
ENSG00000167005	NUDT21	protein_coding	16	nudix hydrolase 21	1176.54	0.233693	0.088011	2.65483	0.0079349	0.0412502
ENSG00000143515	ATP8B2	protein_coding	1	ATPase phospholipid transporting 8B2	1601.51	0.23351	0.0884465	2.6399	0.0082931	0.0425316
ENSG00000167004	PDIA3	protein_coding	15	protein disulfide isomerase family A member 3	12524.3	0.23348	0.065064	3.58842	0.000332686	0.00309754
ENSG00000037474	NSUN2	protein_coding	5	NOP2/Sun RNA methyltransferase 2	1532.33	0.232547	0.0643301	3.61454	0.000300882	0.0028537
ENSG00000152492	CCDC50	protein_coding	3	coiled-coil domain containing 50	2226.7	0.2325	0.0853555	2.7236	0.00645746	0.0351514
ENSG00000189403	HMGB1	protein_coding	13	high mobility group box 1	622.395	0.232377	0.0852102	2.72729	0.00638568	0.0349152
ENSG00000109917	ZPR1	protein_coding	11	ZPR1 zinc finger	1124.91	0.232396	0.0763855	3.04199	0.00235018	0.0156877
ENSG00000115446	UNC50	protein_coding	2	unc-50 inner nuclear membrane RNA binding protein	484.056	0.231824	0.0824238	2.81232	0.00491849	0.0283858
ENSG00000148672	GLUD1	protein_coding	10	glutamate dehydrogenase 1	1242.58	0.231667	0.0671684	3.44871	0.000563263	0.00481934
ENSG00000113013	HSPA9	protein_coding	5	heat shock protein family A (Hsp70) member 9	3797.4	0.231222	0.0626366	3.69151	0.00022293	0.00222185
ENSG00000131375	CAPN7	protein_coding	3	calpain 7	585.502	0.230948	0.0786817	2.93474	0.00333833	0.0209106
ENSG00000102024	PLS3	protein_coding	X	plastin 3	11725	0.230334	0.0729705	3.15679	0.00159516	0.0114513
ENSG00000265491	RNF115	protein_coding	1	ring finger protein 115	796.966	0.228704	0.0870446	2.62684	0.00861811	0.0437569
ENSG00000163811	WDR43	protein_coding	2	WD repeat domain 43	1184.47	0.227776	0.0833854	2.73151	0.00630439	0.0345562
ENSG00000253797	UTP14C	protein_coding	13	UTP14C small subunit processome component	572.35	0.226899	0.0785856	2.88684	0.00389129	0.0236197
ENSG00000119707	RBM25	protein_coding	14	RNA binding motif protein 25	1460.29	0.225465	0.0729615	3.09033	0.00199937	0.0137471
ENSG00000105329	TGFB1	protein_coding	19	transforming growth factor beta 1	2718.03	0.224807	0.0793868	2.83215	0.00462368	0.0270422
ENSG00000089022	MAPKAPK5	protein_coding	12	MAPK activated protein kinase 5	463.091	0.224695	0.087459	2.56971	0.0101783	0.0498704
ENSG00000197170	PSMD12	protein_coding	17	proteasome 26S subunit, non-ATPase 12	1143.9	0.224539	0.0663189	3.38573	0.000709896	0.00586551
ENSG00000113575	PPP2CA	protein_coding	5	protein phosphatase 2 catalytic subunit alpha	2486.48	0.22435	0.0723787	3.09961	0.00193777	0.0133974
ENSG00000135316	SYNCRIP	protein_coding	6	synaptotagmin binding cytoplasmic RNA interacting protein	2796.53	0.223999	0.0726541	3.08289	0.00204998	0.0140109
ENSG00000143155	TIPRL	protein_coding	1	TOR signaling pathway regulator	955.344	0.223899	0.0739843	3.02594	0.00247863	0.0163691
ENSG00000110619	CARS1	protein_coding	11	cysteinyl-tRNA synthetase 1	1222.74	0.223869	0.0671239	3.33515	0.000852546	0.0068423
ENSG00000107625	DDX50	protein_coding	10	DExD-box helicase 50	591.029	0.221834	0.0780877	2.84064	0.00450228	0.0264622
ENSG00000014824	SLC30A9	protein_coding	4	solute carrier family 30 member 9	767.038	0.221623	0.0843411	2.62774	0.00859542	0.043674
ENSG00000164465	DCBLD1	protein_coding	6	discoidin, CUB and LCCL domain containing 1	1747.67	0.221499	0.0692168	3.20112	0.00136895	0.0101171
ENSG00000177879	AP3S1	protein_coding	5	adaptor related protein complex 3 subunit sigma 1	873.761	0.22086	0.0797011	2.77177	0.00557531	0.0314103
ENSG00000136450	SRSF1	protein_coding	17	serine and arginine rich splicing factor 1	2923.87	0.220675	0.0662773	3.32949	0.000870057	0.00696655
ENSG00000169251	NMD3	protein_coding	3	NMD3 ribosome export adaptor	1215.02	0.220142	0.0811801	2.71236	0.00668052	0.0361243
ENSG00000117360	PRPF3	protein_coding	1	pre-mRNA processing factor 3	835.066	0.219746	0.084606	2.59773	0.00938433	0.0467649
ENSG00000110958	PTGES3	protein_coding	12	prostaglandin E synthase 3	3115.87	0.21899	0.0699401	3.13088	0.00174285	0.0123612
ENSG00000166226	CCT2	protein_coding	12	chaperonin containing TCP1 subunit 2	3936.69	0.218464	0.0507148	4.30764	1.65007e-05	0.000236631
ENSG00000078140	UBE2K	protein_coding	4	ubiquitin conjugating enzyme E2 K	1224.18	0.218308	0.0819947	2.662	0.00776768	0.0405183
ENSG00000165688	PMPCA	protein_coding	9	peptidase, mitochondrial processing subunit alpha	1055.22	0.218242	0.0696744	3.13232	0.0017343	0.0123196
ENSG00000151702	FLI1	protein_coding	11	Fli-1 proto-oncogene, ETS transcription factor	3426.27	0.217512	0.0755047	2.88059	0.00396927	0.0239658
ENSG00000122884	P4HA1	protein_coding	10	prolyl 4-hydroxylase subunit alpha 1	1467.67	0.217323	0.0788224	2.75766	0.00582172	0.0324441
ENSG00000198668	CALM1	protein_coding	14	calmodulin 1	5331.81	0.217125	0.0781279	2.77909	0.00545117	0.0308503
ENSG00000125304	TM9SF2	protein_coding	13	transmembrane 9 superfamily member 2	2861.98	0.216567	0.0618487	3.50148	0.000462689	0.00407832
ENSG00000166986	MARS1	protein_coding	12	methionyl-tRNA synthetase 1	1865.02	0.216254	0.0651736	3.31822	0.000905928	0.00718668
ENSG00000164466	SFXN1	protein_coding	5	sideroflexin 1	853.944	0.21624	0.0756705	2.8582	0.00426055	0.0253674
ENSG00000106638	TBL2	protein_coding	7	transducin beta like 2	701.597	0.21603	0.0729876	2.96022	0.00307424	0.0194877
ENSG00000112578	BYSL	protein_coding	6	bystin like	561.454	0.215747	0.0806055	2.67623	0.00744562	0.0391809
ENSG00000125875	TBC1D20	protein_coding	20	TBC1 domain family member 20	772.875	0.215506	0.0736743	2.92279	0.00346913	0.0215042
ENSG00000135317	SNX14	protein_coding	6	sorting nexin 14	922.537	0.213843	0.0682847	3.13182	0.00173729	0.0123345
ENSG00000143106	PSMA5	protein_coding	1	proteasome 20S subunit alpha 5	2211.47	0.2136	0.0694772	3.07416	0.00211098	0.0143705
ENSG00000184602	SNN	protein_coding	16	stannin	680.445	0.213201	0.0822352	2.59291	0.00951663	0.0473726
ENSG00000108094	CUL2	protein_coding	10	cullin 2	1035.46	0.212887	0.082294	2.58572	0.00971766	0.0481985
ENSG00000115368	WDR75	protein_coding	2	WD repeat domain 75	1295.21	0.212136	0.0732519	2.89557	0.00378469	0.0231366
ENSG00000157540	DYRK1A	protein_coding	21	dual specificity tyrosine phosphorylation regulated kinase 1A	913.467	0.211976	0.0810061	2.61642	0.0088858	0.0448671
ENSG00000164163	ABCE1	protein_coding	4	ATP binding cassette subfamily E member 1	2161.53	0.211488	0.0776239	2.72419	0.00644594	0.0351327
ENSG00000049656	CLPTM1L	protein_coding	5	CLPTM1 like	1864.28	0.211349	0.0607261	3.48061	0.000500274	0.00435369
ENSG00000113716	HMGXB3	protein_coding	5	HMG-box containing 3	1311.92	0.211357	0.074851	2.82381	0.00474566	0.0275855
ENSG00000110911	SLC11A2	protein_coding	12	solute carrier family 11 member 2	782.319	0.208749	0.076469	2.72987	0.006336	0.0346989
ENSG00000142627	EPHA2	protein_coding	1	EPH receptor A2	3738.64	0.208398	0.0605829	3.44021	0.000581257	0.00495477
ENSG00000154473	BUB3	protein_coding	10	BUB3 mitotic checkpoint protein	1393.2	0.205875	0.0672501	3.06133	0.00220355	0.01489
ENSG00000117899	MESD	protein_coding	15	mesoderm development LRP chaperone	1541.43	0.205143	0.0714654	2.87047	0.00409866	0.0245419
ENSG00000140750	ARHGAP17	protein_coding	16	Rho GTPase activating protein 17	1725.13	0.205063	0.0726769	2.82131	0.00478279	0.0277309
ENSG00000149187	CELF1	protein_coding	11	CUGBP Elav-like family member 1	1072	0.20491	0.0760886	2.69289	0.00708357	0.0377241
ENSG00000102710	SUPT20H	protein_coding	13	SPT20 homolog, SAGA complex component	902.672	0.204838	0.0778808	2.62955	0.00854979	0.0434905
ENSG00000084652	TXLNA	protein_coding	1	taxilin alpha	1640.67	0.204233	0.0621153	3.28737	0.00101129	0.00787602
ENSG00000145495	MARCHF6	protein_coding	5	membrane associated ring-CH-type finger 6	1238.63	0.20425	0.0773008	2.64238	0.00823266	0.0423007
ENSG00000153317	ASAP1	protein_coding	8	ArfGAP with SH3 domain, ankyrin repeat and PH domain 1	4646.75	0.204164	0.0647963	3.15087	0.00162786	0.0116601
ENSG00000132475	H3-3B	protein_coding	17	H3.3 histone B	6130.1	0.20221	0.0717103	2.82011	0.00480075	0.0277998
ENSG00000095139	ARCN1	protein_coding	11	archain 1	4508.47	0.201413	0.065053	3.09617	0.00196039	0.0135266
ENSG00000129083	COPB1	protein_coding	11	COPI coat complex subunit beta 1	4973.16	0.200912	0.0725484	2.76928	0.00561801	0.0315861
ENSG00000126261	UBA2	protein_coding	19	ubiquitin like modifier activating enzyme 2	1429.07	0.199819	0.0721237	2.77027	0.00560091	0.0315157
ENSG00000127022	CANX	protein_coding	5	calnexin	22554	0.19764	0.0717809	2.75332	0.00589949	0.0327792
ENSG00000175224	ATG13	protein_coding	11	autophagy related 13	1327.58	0.196536	0.0643333	3.05455	0.00225399	0.0151649
ENSG00000119318	RAD23B	protein_coding	9	RAD23 homolog B, nucleotide excision repair protein	2319.73	0.19556	0.0720802	2.71313	0.00666505	0.0360549
ENSG00000165672	PRDX3	protein_coding	10	peroxiredoxin 3	1897.07	0.19315	0.0719136	2.68609	0.00722941	0.0382779
ENSG00000144895	EIF2A	protein_coding	3	eukaryotic translation initiation factor 2A	1859.34	0.192775	0.0587212	3.28219	0.00103006	0.00799575
ENSG00000168439	STIP1	protein_coding	11	stress induced phosphoprotein 1	3168.62	0.189133	0.058286	3.24461	0.0011761	0.00897208
ENSG00000167635	ZNF146	protein_coding	19	zinc finger protein 146	1956.66	0.187805	0.0658389	2.85242	0.00433871	0.0257545
ENSG00000184575	XPOT	protein_coding	12	exportin for tRNA	1611.56	0.183796	0.0608545	3.01992	0.00252838	0.0165947
ENSG00000160691	SHC1	protein_coding	1	SHC adaptor protein 1	6152.28	0.180854	0.0619352	2.91989	0.0035015	0.0216853
ENSG00000176986	SEC24C	protein_coding	10	SEC24 homolog C, COPII coat complex component	2810.52	0.180635	0.0653758	2.76316	0.00572451	0.032068
ENSG00000010278	CD9	protein_coding	12	CD9 molecule	7912	0.180091	0.0684183	2.63244	0.00847728	0.0432177
ENSG00000128050	PAICS	protein_coding	4	phosphoribosylaminoimidazole carboxylase and phosphoribosylaminoimidazolesuccinocarboxamide synthase	1957.43	0.179601	0.0686108	2.61696	0.00887173	0.0448125
ENSG00000023734	STRAP	protein_coding	12	serine/threonine kinase receptor associated protein	2769.96	0.178403	0.0579574	3.07837	0.00208137	0.0141972
ENSG00000120948	TARDBP	protein_coding	1	TAR DNA binding protein	1747.22	0.177511	0.0583225	3.04339	0.00233931	0.0156227
ENSG00000131504	DIAPH1	protein_coding	5	diaphanous related formin 1	2262.05	0.17381	0.0639127	2.71889	0.00655007	0.035545
ENSG00000163479	SSR2	protein_coding	1	signal sequence receptor subunit 2	4538.72	0.173604	0.0634208	2.73748	0.00619124	0.0340692
ENSG00000152465	NMT2	protein_coding	10	N-myristoyltransferase 2	2553.17	0.173363	0.0649302	2.66993	0.00758681	0.0397258
ENSG00000197451	HNRNPAB	protein_coding	5	heterogeneous nuclear ribonucleoprotein A/B	2729.43	0.173333	0.0561635	3.08623	0.00202711	0.0139031
ENSG00000055070	SZRD1	protein_coding	1	SUZ RNA binding domain containing 1	3743.1	0.169797	0.0572381	2.96639	0.00301313	0.019189
ENSG00000148248	SURF4	protein_coding	9	surfeit 4	6730.3	0.169773	0.0587548	2.88952	0.00385834	0.0234716
ENSG00000089327	FXYD5	protein_coding	19	FXYD domain containing ion transport regulator 5	2264.02	0.168675	0.0620354	2.7194	0.00653996	0.0355041
ENSG00000167721	TSR1	protein_coding	17	TSR1 ribosome maturation factor	1325.84	0.165128	0.0632128	2.61193	0.00900337	0.0452941
ENSG00000014641	MDH1	protein_coding	2	malate dehydrogenase 1	1732.27	0.156097	0.0585219	2.66725	0.00764744	0.0399823
ENSG00000174238	PITPNA	protein_coding	17	phosphatidylinositol transfer protein alpha	2190.73	0.155335	0.0593298	2.61821	0.00883918	0.0447139
ENSG00000138449	SLC40A1	protein_coding	2	solute carrier family 40 member 1	3263.97	0.153574	0.0565113	2.71827	0.00656252	0.0355844
ENSG00000168288	MMADHC	protein_coding	2	metabolism of cobalamin associated D	1652.53	0.15227	0.0577472	2.63667	0.0083723	0.0428487
ENSG00000197746	PSAP	protein_coding	10	prosaposin	25657	-0.122048	0.0438092	-2.78592	0.00533766	0.0303832
ENSG00000170275	CRTAP	protein_coding	3	cartilage associated protein	2126.5	-0.158538	0.059161	-2.6798	0.0073667	0.038855
ENSG00000089220	PEBP1	protein_coding	12	phosphatidylethanolamine binding protein 1	1738.44	-0.158814	0.0587127	-2.70493	0.00683191	0.0367171
ENSG00000197756	RPL37A	protein_coding	2	ribosomal protein L37a	10453.4	-0.164767	0.06374	-2.58503	0.00973696	0.0482419
ENSG00000125970	RALY	protein_coding	20	RALY heterogeneous nuclear ribonucleoprotein	1640.9	-0.165677	0.0633661	-2.61465	0.00893184	0.0449985
ENSG00000066117	SMARCD1	protein_coding	12	SWI/SNF related, matrix associated, actin dependent regulator of chromatin, subfamily d, member 1	1483.78	-0.165875	0.0627469	-2.64344	0.00820694	0.0422476
ENSG00000127884	ECHS1	protein_coding	10	enoyl-CoA hydratase, short chain 1	1590.04	-0.166316	0.0614903	-2.70475	0.00683563	0.0367171
ENSG00000143641	GALNT2	protein_coding	1	polypeptide N-acetylgalactosaminyltransferase 2	3320.06	-0.172729	0.0622795	-2.77362	0.0055436	0.0312855
ENSG00000170315	UBB	protein_coding	17	ubiquitin B	4729.52	-0.176173	0.0564292	-3.12204	0.00179601	0.0126662
ENSG00000124299	PEPD	protein_coding	19	peptidase D	1136.84	-0.176256	0.0643998	-2.73704	0.00619942	0.0341005
ENSG00000119326	CTNNAL1	protein_coding	9	catenin alpha like 1	2075.51	-0.176899	0.0583077	-3.03378	0.00241509	0.0160351
ENSG00000168802	CHTF8	protein_coding	16	chromosome transmission fidelity factor 8	1771.78	-0.177484	0.0606052	-2.92835	0.00340769	0.0211808
ENSG00000279738		lncRNA	22	novel transcript, sense overlapping to EIF3L	1489.98	-0.178235	0.0691888	-2.57585	0.00999952	0.0492759
ENSG00000111321	LTBR	protein_coding	12	lymphotoxin beta receptor	1720.1	-0.181674	0.0685561	-2.64962	0.0080582	0.0417481
ENSG00000110492	MDK	protein_coding	11	midkine	2890.66	-0.185217	0.0720844	-2.56911	0.0101959	0.0499387
ENSG00000186468	RPS23	protein_coding	5	ribosomal protein S23	3159.93	-0.185465	0.065184	-2.84526	0.0044375	0.0261936
ENSG00000104964	TLE5	protein_coding	19	TLE family member 5, transcriptional modulator	2103.27	-0.185494	0.0640451	-2.89649	0.00377358	0.0230993
ENSG00000100129	EIF3L	protein_coding	22	eukaryotic translation initiation factor 3 subunit L	3744.52	-0.1873	0.0577889	-3.241	0.00119112	0.00905148
ENSG00000135446	CDK4	protein_coding	12	cyclin dependent kinase 4	1700.4	-0.187936	0.072729	-2.5841	0.00976328	0.0483512
ENSG00000266412	NCOA4	protein_coding	10	nuclear receptor coactivator 4	3931.99	-0.188229	0.062814	-2.99657	0.00273032	0.0176666
ENSG00000138336	TET1	protein_coding	10	tet methylcytosine dioxygenase 1	13.8807	-0.530577	0.201376	-2.617	0.00887055	0.0448125
ENSG00000198793	MTOR	protein_coding	1	mechanistic target of rapamycin kinase	1266.27	-0.189016	0.0700778	-2.69668	0.00700351	0.0373847
ENSG00000002586	CD99	protein_coding	X	CD99 molecule (Xg blood group)	4255.4	-0.189809	0.0599908	-3.16403	0.00155599	0.0112327
ENSG00000002834	LASP1	protein_coding	17	LIM and SH3 protein 1	6283.79	-0.191053	0.064568	-2.95899	0.00308648	0.0195563
ENSG00000170004	CHD3	protein_coding	17	chromodomain helicase DNA binding protein 3	4593.18	-0.191444	0.0690257	-2.77352	0.00554543	0.0312855
ENSG00000100225	FBXO7	protein_coding	22	F-box protein 7	1230.23	-0.191923	0.0715954	-2.6806	0.00734893	0.0387761
ENSG00000148358	GPR107	protein_coding	9	G protein-coupled receptor 107	2123.22	-0.192155	0.0736916	-2.60762	0.00911742	0.0457839
ENSG00000163931	TKT	protein_coding	3	transketolase	11597.8	-0.192699	0.0622007	-3.098	0.00194828	0.0134566
ENSG00000134030	CTIF	protein_coding	18	cap binding complex dependent translation initiation factor	946.653	-0.192788	0.06823	-2.82573	0.00471734	0.0274558
ENSG00000197324	LRP10	protein_coding	14	LDL receptor related protein 10	3628.95	-0.193131	0.0588689	-3.28068	0.00103558	0.00802954
ENSG00000205531	NAP1L4	protein_coding	11	nucleosome assembly protein 1 like 4	1644.02	-0.193301	0.0678633	-2.84829	0.00439543	0.0260012
ENSG00000161638	ITGA5	protein_coding	12	integrin subunit alpha 5	35578.2	-0.193595	0.0733287	-2.64029	0.00828361	0.0425299
ENSG00000067066	SP100	protein_coding	2	SP100 nuclear antigen	3782.38	-0.195234	0.0626559	-3.11584	0.00183425	0.0128566
ENSG00000158941	CCAR2	protein_coding	8	cell cycle and apoptosis regulator 2	1575.61	-0.196416	0.0692638	-2.83591	0.00456955	0.0267773
ENSG00000157045	NTAN1	protein_coding	16	N-terminal asparagine amidase	708.656	-0.196473	0.076226	-2.57722	0.00995979	0.0491507
ENSG00000140564	FURIN	protein_coding	15	furin, paired basic amino acid cleaving enzyme	3460.55	-0.196933	0.061755	-3.18914	0.00142694	0.0104333
ENSG00000155313	USP25	protein_coding	21	ubiquitin specific peptidase 25	1265.56	-0.197556	0.0695414	-2.8407	0.00450144	0.0264622
ENSG00000142230	SAE1	protein_coding	19	SUMO1 activating enzyme subunit 1	2558.77	-0.197596	0.0558945	-3.53513	0.00040757	0.0036712
ENSG00000182481	KPNA2	protein_coding	17	karyopherin subunit alpha 2	2627.86	-0.198145	0.0647594	-3.05962	0.00221617	0.0149531
ENSG00000105701	FKBP8	protein_coding	19	FKBP prolyl isomerase 8	1776.87	-0.198677	0.0710774	-2.79522	0.00518651	0.0297201
ENSG00000040633	PHF23	protein_coding	17	PHD finger protein 23	947.924	-0.198848	0.0755621	-2.63168	0.00849643	0.0432671
ENSG00000101160	CTSZ	protein_coding	20	cathepsin Z	3945.29	-0.19907	0.067617	-2.94409	0.00323908	0.0203447
ENSG00000102172	SMS	protein_coding	X	spermine synthase	1161.29	-0.20008	0.0655726	-3.05171	0.00227539	0.0152672
ENSG00000101161	PRPF6	protein_coding	20	pre-mRNA processing factor 6	1333.68	-0.200444	0.0759518	-2.63917	0.00831104	0.0425859
ENSG00000105323	HNRNPUL1	protein_coding	19	heterogeneous nuclear ribonucleoprotein U like 1	3218.94	-0.201441	0.0514041	-3.91869	8.90323e-05	0.00101569
ENSG00000136295	TTYH3	protein_coding	7	tweety family member 3	6961.1	-0.202289	0.0630005	-3.21103	0.0013226	0.00985952
ENSG00000122705	CLTA	protein_coding	9	clathrin light chain A	3244.47	-0.202838	0.0608344	-3.33426	0.000855276	0.0068602
ENSG00000198663	C6orf89	protein_coding	6	chromosome 6 open reading frame 89	1058.46	-0.203076	0.0701611	-2.89439	0.00379897	0.0232133
ENSG00000167601	AXL	protein_coding	19	AXL receptor tyrosine kinase	5443.76	-0.204336	0.0764316	-2.67358	0.00750469	0.0394312
ENSG00000113758	DBN1	protein_coding	5	drebrin 1	3714.49	-0.204398	0.0633084	-3.22856	0.00124415	0.00937657
ENSG00000054118	THRAP3	protein_coding	1	thyroid hormone receptor associated protein 3	2263.55	-0.204418	0.0685173	-2.98338	0.0028508	0.0183424
ENSG00000180304	OAZ2	protein_coding	15	ornithine decarboxylase antizyme 2	1158.9	-0.204673	0.0640411	-3.19564	0.00139523	0.0102726
ENSG00000168159	RNF187	protein_coding	1	ring finger protein 187	885.208	-0.205	0.07365	-2.78362	0.00537555	0.0305212
ENSG00000128340	RAC2	protein_coding	22	Rac family small GTPase 2	1111.56	-0.205661	0.0764873	-2.68908	0.00716492	0.0380982
ENSG00000114982	KANSL3	protein_coding	2	KAT8 regulatory NSL complex subunit 3	897.18	-0.205719	0.0745735	-2.75827	0.00581081	0.0324045
ENSG00000151148	UBE3B	protein_coding	12	ubiquitin protein ligase E3B	732.253	-0.205811	0.0800403	-2.57136	0.0101299	0.049722
ENSG00000068796	KIF2A	protein_coding	5	kinesin family member 2A	829.815	-0.207127	0.0785825	-2.63542	0.00840343	0.042969
ENSG00000136709	WDR33	protein_coding	2	WD repeat domain 33	869.142	-0.207232	0.0758651	-2.73149	0.00630492	0.0345562
ENSG00000172831	CES2	protein_coding	16	carboxylesterase 2	647.072	-0.207188	0.0774478	-2.67572	0.00745693	0.0392062
ENSG00000108100	CCNY	protein_coding	10	cyclin Y	1065.67	-0.207368	0.0718245	-2.88738	0.00388459	0.0235999
ENSG00000160710	ADAR	protein_coding	1	adenosine deaminase RNA specific	6596.73	-0.208056	0.0805151	-2.584	0.00976606	0.0483512
ENSG00000113328	CCNG1	protein_coding	5	cyclin G1	3101.41	-0.208491	0.0711363	-2.93081	0.00338083	0.021083
ENSG00000129353	SLC44A2	protein_coding	19	solute carrier family 44 member 2	928.95	-0.20876	0.0738108	-2.82764	0.00468927	0.0273388
ENSG00000050820	BCAR1	protein_coding	16	BCAR1 scaffold protein, Cas family member	1750.5	-0.208814	0.0744908	-2.80333	0.00505775	0.0290672
ENSG00000030582	GRN	protein_coding	17	granulin precursor	5501.86	-0.209188	0.0486153	-4.30294	1.68544e-05	0.000241198
ENSG00000126934	MAP2K2	protein_coding	19	mitogen-activated protein kinase kinase 2	1231.38	-0.209271	0.080908	-2.58649	0.009696	0.0481084
ENSG00000107874	CUEDC2	protein_coding	10	CUE domain containing 2	737.957	-0.210933	0.0778597	-2.70901	0.00674841	0.0364145
ENSG00000135823	STX6	protein_coding	1	syntaxin 6	838.735	-0.21126	0.0804029	-2.62746	0.00860258	0.0436942
ENSG00000109861	CTSC	protein_coding	11	cathepsin C	2583.21	-0.211347	0.0705069	-2.99758	0.00272129	0.0176165
ENSG00000175216	CKAP5	protein_coding	11	cytoskeleton associated protein 5	1696.48	-0.211585	0.0742242	-2.85032	0.00436759	0.0258924
ENSG00000151502	VPS26B	protein_coding	11	VPS26, retromer complex component B	680.568	-0.21214	0.0803986	-2.63909	0.008313	0.0425859
ENSG00000181090	EHMT1	protein_coding	9	euchromatic histone lysine methyltransferase 1	859.05	-0.212206	0.0716839	-2.96081	0.00306836	0.0194684
ENSG00000268193		protein_coding	19	novel transcript	1444.09	-0.212471	0.0772992	-2.74898	0.00597817	0.0331534
ENSG00000126458	RRAS	protein_coding	19	RAS related	1289.7	-0.212561	0.0731922	-2.90428	0.00368101	0.0226133
ENSG00000171302	CANT1	protein_coding	17	calcium activated nucleotidase 1	995.033	-0.212749	0.0764497	-2.78287	0.0053881	0.030569
ENSG00000140416	TPM1	protein_coding	15	tropomyosin 1	13129	-0.214167	0.0788546	-2.71639	0.00659975	0.0357439
ENSG00000142687	KIAA0319L	protein_coding	1	KIAA0319 like	865.657	-0.214671	0.07132	-3.0103	0.00260987	0.0170318
ENSG00000171570	RAB4B-EGLN2	protein_coding	19	RAB4B-EGLN2 readthrough (NMD candidate)	1053.46	-0.215059	0.0712772	-3.01735	0.00254996	0.0167123
ENSG00000141562	NARF	protein_coding	17	nuclear prelamin A recognition factor	902.849	-0.215228	0.076183	-2.82488	0.0047298	0.0275166
ENSG00000282955					873.292	-0.21567	0.0780556	-2.76301	0.0057271	0.032068
ENSG00000259956	RBM15B	protein_coding	3	RNA binding motif protein 15B	1047.17	-0.215945	0.0757914	-2.84941	0.00438007	0.0259216
ENSG00000074054	CLASP1	protein_coding	2	cytoplasmic linker associated protein 1	961.815	-0.216347	0.0793808	-2.7246	0.00643792	0.0351029
ENSG00000169291	SHE	protein_coding	1	Src homology 2 domain containing E	1153.56	-0.216498	0.0791334	-2.73531	0.00623218	0.0342396
ENSG00000087274	ADD1	protein_coding	4	adducin 1	3079.59	-0.217758	0.0649381	-3.35323	0.00079875	0.00647492
ENSG00000125089	SH3TC1	protein_coding	4	SH3 domain and tetratricopeptide repeats 1	1258.12	-0.218012	0.0788329	-2.76524	0.00568804	0.0319144
ENSG00000173926	MARCHF3	protein_coding	5	membrane associated ring-CH-type finger 3	541.032	-0.218145	0.0794352	-2.74624	0.00602835	0.0333601
ENSG00000164961	WASHC5	protein_coding	8	WASH complex subunit 5	1030.2	-0.218768	0.0710228	-3.08031	0.00206787	0.0141225
ENSG00000148308	GTF3C5	protein_coding	9	general transcription factor IIIC subunit 5	659.54	-0.218773	0.0817578	-2.67568	0.0074578	0.0392062
ENSG00000183255	PTTG1IP	protein_coding	21	PTTG1 interacting protein	9296.38	-0.219365	0.0501152	-4.37724	1.2019e-05	0.000177938
ENSG00000003400	CASP10	protein_coding	2	caspase 10	533.087	-0.219574	0.0847063	-2.59194	0.00954376	0.0474732
ENSG00000140350	ANP32A	protein_coding	15	acidic nuclear phosphoprotein 32 family member A	1828.72	-0.219908	0.0789611	-2.78497	0.00535319	0.0304591
ENSG00000071127	WDR1	protein_coding	4	WD repeat domain 1	6275.11	-0.220169	0.0844253	-2.60886	0.00908434	0.0456345
ENSG00000263809		protein_coding	17	novel protein	2998.29	-0.221946	0.0777443	-2.85493	0.00430467	0.0255857
ENSG00000117984	CTSD	protein_coding	11	cathepsin D	3683.99	-0.222078	0.0636756	-3.48777	0.000487059	0.00426301
ENSG00000119682	AREL1	protein_coding	14	apoptosis resistant E3 ubiquitin protein ligase 1	1192.48	-0.222319	0.0732437	-3.03498	0.00240549	0.0159792
ENSG00000076067	RBMS2	protein_coding	12	RNA binding motif single stranded interacting protein 2	1193.47	-0.22239	0.0772859	-2.87713	0.00401311	0.0241773
ENSG00000111348	ARHGDIB	protein_coding	12	Rho GDP dissociation inhibitor beta	2851.91	-0.222617	0.0629957	-3.53373	0.000409746	0.00368021
ENSG00000129250	KIF1C	protein_coding	17	kinesin family member 1C	2919.79	-0.222857	0.0625687	-3.56168	0.00036849	0.00336695
ENSG00000167468	GPX4	protein_coding	19	glutathione peroxidase 4	3619.45	-0.223732	0.072161	-3.1005	0.00193196	0.0133707
ENSG00000182446	NPLOC4	protein_coding	17	NPL4 homolog, ubiquitin recognition factor	2493.93	-0.223819	0.0595723	-3.75712	0.000171883	0.00178436
ENSG00000139719	VPS33A	protein_coding	12	VPS33A core subunit of CORVET and HOPS complexes	624.659	-0.223876	0.0829901	-2.69777	0.00698049	0.0372909
ENSG00000159842	ABR	protein_coding	17	ABR activator of RhoGEF and GTPase	1922.78	-0.225231	0.084405	-2.66857	0.00761738	0.0398403
ENSG00000255526	NEDD8-MDP1	protein_coding	14	NEDD8-MDP1 readthrough	755.062	-0.225793	0.08717	-2.59088	0.00957303	0.0475843
ENSG00000164867	NOS3	protein_coding	7	nitric oxide synthase 3	983.434	-0.227561	0.0762642	-2.98423	0.00284293	0.0183004
ENSG00000161011	SQSTM1	protein_coding	5	sequestosome 1	23502.8	-0.228262	0.0888192	-2.56994	0.0101715	0.0498651
ENSG00000186716	BCR	protein_coding	22	BCR activator of RhoGEF and GTPase	1861.07	-0.228255	0.0677157	-3.37079	0.000749523	0.00613385
ENSG00000133943	DGLUCY	protein_coding	14	D-glutamate cyclase	672.364	-0.228448	0.0866885	-2.63514	0.00841035	0.0429883
ENSG00000186184	POLR1D	protein_coding	13	RNA polymerase I and III subunit D	1106.84	-0.228482	0.0821541	-2.78083	0.00542206	0.0307235
ENSG00000090863	GLG1	protein_coding	16	golgi glycoprotein 1	4609.43	-0.228559	0.0740176	-3.088	0.0020151	0.0138346
ENSG00000132383	RPA1	protein_coding	17	replication protein A1	1105.64	-0.229427	0.0664908	-3.45013	0.00056031	0.00480306
ENSG00000146463	ZMYM4	protein_coding	1	zinc finger MYM-type containing 4	1480.62	-0.23078	0.0717028	-3.21832	0.00128944	0.0096443
ENSG00000160310	PRMT2	protein_coding	21	protein arginine methyltransferase 2	1203.83	-0.230906	0.0862466	-2.67731	0.00742151	0.039069
ENSG00000171444	MCC	protein_coding	5	MCC regulator of WNT signaling pathway	633.572	-0.230942	0.0840153	-2.74894	0.00597891	0.0331534
ENSG00000196562	SULF2	protein_coding	20	sulfatase 2	3022.91	-0.230984	0.0719305	-3.21137	0.00132103	0.00985667
ENSG00000182606	TRAK1	protein_coding	3	trafficking kinesin protein 1	1661.75	-0.231157	0.0725085	-3.18821	0.00143158	0.0104615
ENSG00000163565	IFI16	protein_coding	1	interferon gamma inducible protein 16	4076.36	-0.231684	0.0676333	-3.4255	0.000613671	0.00518917
ENSG00000137507	LRRC32	protein_coding	11	leucine rich repeat containing 32	739.945	-0.231833	0.0725888	-3.19184	0.0014137	0.0103681
ENSG00000166887	VPS39	protein_coding	15	VPS39 subunit of HOPS complex	1290.5	-0.231873	0.06751	-3.4345	0.000593655	0.00504478
ENSG00000106853	PTGR1	protein_coding	9	prostaglandin reductase 1	6911.71	-0.23231	0.0688355	-3.3747	0.000738972	0.00607285
ENSG00000145901	TNIP1	protein_coding	5	TNFAIP3 interacting protein 1	2139.73	-0.232875	0.0681557	-3.41644	0.000634446	0.00533853
ENSG00000152291	TGOLN2	protein_coding	2	trans-golgi network protein 2	3157.2	-0.233102	0.0673021	-3.46358	0.000533045	0.00459806
ENSG00000272325	NUDT3	protein_coding	6	nudix hydrolase 3	996.477	-0.233832	0.0887691	-2.63422	0.008433	0.043072
ENSG00000167522	ANKRD11	protein_coding	16	ankyrin repeat domain 11	1536.96	-0.234033	0.0884872	-2.6451	0.00816671	0.0421195
ENSG00000128335	APOL2	protein_coding	22	apolipoprotein L2	1030.9	-0.234075	0.0724139	-3.23225	0.00122819	0.00927788
ENSG00000261371	PECAM1	protein_coding	17	platelet and endothelial cell adhesion molecule 1	22696.4	-0.234244	0.060617	-3.86433	0.000111396	0.0012319
ENSG00000182240	BACE2	protein_coding	21	beta-secretase 2	2738.82	-0.234497	0.0738295	-3.17644	0.00149096	0.0108207
ENSG00000111275	ALDH2	protein_coding	12	aldehyde dehydrogenase 2 family member	1096.43	-0.234501	0.0695181	-3.37335	0.000742596	0.00609533
ENSG00000131669	NINJ1	protein_coding	9	ninjurin 1	651.015	-0.234597	0.0808392	-2.90246	0.00370246	0.0227146
ENSG00000115548	KDM3A	protein_coding	2	lysine demethylase 3A	746.284	-0.234979	0.0897608	-2.61872	0.00882596	0.04468
ENSG00000014919	COX15	protein_coding	10	cytochrome c oxidase assembly homolog COX15	579.689	-0.23527	0.0794417	-2.96029	0.00307351	0.0194877
ENSG00000079999	KEAP1	protein_coding	19	kelch like ECH associated protein 1	1028.18	-0.236138	0.0704811	-3.35022	0.000807472	0.00653019
ENSG00000136830	NIBAN2	protein_coding	9	niban apoptosis regulator 2	4855.32	-0.236933	0.0654953	-3.61765	0.000297286	0.00282741
ENSG00000264058		protein_coding	17	novel transcript	1033.56	-0.237135	0.0759097	-3.12361	0.00178648	0.0126195
ENSG00000163820	FYCO1	protein_coding	3	FYVE and coiled-coil domain autophagy adaptor 1	665.647	-0.23723	0.091012	-2.60655	0.00914601	0.0458771
ENSG00000131165	CHMP1A	protein_coding	16	charged multivesicular body protein 1A	1201.71	-0.237289	0.0676096	-3.50947	0.000448996	0.00397037
ENSG00000139651	ZNF740	protein_coding	12	zinc finger protein 740	455.881	-0.237597	0.0887394	-2.67762	0.00741476	0.0390484
ENSG00000114554	PLXNA1	protein_coding	3	plexin A1	858.241	-0.238059	0.0905731	-2.62903	0.00856289	0.043541
ENSG00000196743	GM2A	protein_coding	5	GM2 ganglioside activator	586.066	-0.238654	0.079427	-3.00492	0.00265651	0.0172951
ENSG00000124570	SERPINB6	protein_coding	6	serpin family B member 6	1339.94	-0.239026	0.0815012	-2.93246	0.00336284	0.0209971
ENSG00000163346	PBXIP1	protein_coding	1	PBX homeobox interacting protein 1	1228.21	-0.23906	0.0714553	-3.34557	0.000821141	0.00662298
ENSG00000187239	FNBP1	protein_coding	9	formin binding protein 1	523.632	-0.239367	0.0857387	-2.79077	0.00525827	0.030056
ENSG00000099968	BCL2L13	protein_coding	22	BCL2 like 13	1459.87	-0.23974	0.0677083	-3.54098	0.000398637	0.00360401
ENSG00000163956	LRPAP1	protein_coding	4	LDL receptor related protein associated protein 1	2109.85	-0.240173	0.0586289	-4.09664	4.19184e-05	0.000530601
ENSG00000112640	PPP2R5D	protein_coding	6	protein phosphatase 2 regulatory subunit B'delta	935.38	-0.240382	0.0667604	-3.60033	0.000317817	0.00298953
ENSG00000109854	HTATIP2	protein_coding	11	HIV-1 Tat interactive protein 2	1572.66	-0.241098	0.0771911	-3.12324	0.00178872	0.0126213
ENSG00000013588	GPRC5A	protein_coding	12	G protein-coupled receptor class C group 5 member A	758.703	-0.24123	0.0895399	-2.69472	0.00704485	0.0375616
ENSG00000118900	UBN1	protein_coding	16	ubinuclein 1	1653.68	-0.241305	0.0832271	-2.89934	0.00373943	0.0229209
ENSG00000276293	PIP4K2B	protein_coding	17	phosphatidylinositol-5-phosphate 4-kinase type 2 beta	1134.47	-0.241938	0.06701	-3.61055	0.000305543	0.00289391
ENSG00000135480	KRT7	protein_coding	12	keratin 7	1152.18	-0.242297	0.078317	-3.09455	0.0019711	0.01358
ENSG00000076108	BAZ2A	protein_coding	12	bromodomain adjacent to zinc finger domain 2A	1515.75	-0.242533	0.0800913	-3.02772	0.00246405	0.016305
ENSG00000186815	TPCN1	protein_coding	12	two pore segment channel 1	838.168	-0.243208	0.0834435	-2.91479	0.00355929	0.0219837
ENSG00000164880	INTS1	protein_coding	7	integrator complex subunit 1	1023.12	-0.243347	0.0711461	-3.42082	0.000624332	0.00527282
ENSG00000214022	REPIN1	protein_coding	7	replication initiator 1	990.365	-0.243687	0.0789917	-3.08494	0.00203594	0.0139497
ENSG00000175727	MLXIP	protein_coding	12	MLX interacting protein	1810.72	-0.244165	0.0624716	-3.90863	9.28212e-05	0.00105192
ENSG00000087086	FTL	protein_coding	19	ferritin light chain	57054.2	-0.245166	0.0811798	-3.0201	0.00252692	0.016593
ENSG00000175573	C11orf68	protein_coding	11	chromosome 11 open reading frame 68	405.016	-0.245078	0.0889647	-2.75383	0.00589025	0.0327411
ENSG00000138303	ASCC1	protein_coding	10	activating signal cointegrator 1 complex subunit 1	353.151	-0.245179	0.0949112	-2.58303	0.00979361	0.0484526
ENSG00000197943	PLCG2	protein_coding	16	phospholipase C gamma 2	374.291	-0.245261	0.0937715	-2.61477	0.00892888	0.0449985
ENSG00000062582	MRPS24	protein_coding	7	mitochondrial ribosomal protein S24	448.602	-0.245365	0.0884721	-2.77346	0.00554632	0.0312855
ENSG00000160208	RRP1B	protein_coding	21	ribosomal RNA processing 1B	1106.64	-0.245562	0.0735088	-3.34104	0.000834649	0.00671044
ENSG00000082781	ITGB5	protein_coding	3	integrin subunit beta 5	2790.19	-0.245761	0.0619104	-3.96966	7.19756e-05	0.000841564
ENSG00000173786	CNP	protein_coding	17	2',3'-cyclic nucleotide 3' phosphodiesterase	2215.37	-0.246094	0.0747426	-3.29263	0.00099256	0.00774851
ENSG00000116641	DOCK7	protein_coding	1	dedicator of cytokinesis 7	837.398	-0.246667	0.0893215	-2.76177	0.00574892	0.0321639
ENSG00000144567	RETREG2	protein_coding	2	reticulophagy regulator family member 2	845.685	-0.247099	0.0748185	-3.30207	0.000959736	0.00754809
ENSG00000172331	BPGM	protein_coding	7	bisphosphoglycerate mutase	923.086	-0.247315	0.0808862	-3.05823	0.00222648	0.015008
ENSG00000069248	NUP133	protein_coding	1	nucleoporin 133	762.773	-0.247282	0.0691695	-3.57471	0.000350617	0.00323814
ENSG00000105325	FZR1	protein_coding	19	fizzy and cell division cycle 20 related 1	599.726	-0.24741	0.0788045	-3.14024	0.00168812	0.012029
ENSG00000169902	TPST1	protein_coding	7	tyrosylprotein sulfotransferase 1	462.246	-0.247991	0.0964717	-2.5702	0.0101641	0.0498544
ENSG00000101220	C20orf27	protein_coding	20	chromosome 20 open reading frame 27	466.289	-0.248401	0.0924354	-2.68702	0.00720928	0.0382008
ENSG00000013288	MAN2B2	protein_coding	4	mannosidase alpha class 2B member 2	1148.1	-0.248626	0.0738358	-3.36724	0.000759258	0.00619872
ENSG00000060491	OGFR	protein_coding	20	opioid growth factor receptor	661.105	-0.248594	0.0780762	-3.18456	0.00144973	0.0105774
ENSG00000141985	SH3GL1	protein_coding	19	SH3 domain containing GRB2 like 1, endophilin A2	2587.05	-0.248988	0.0644503	-3.8635	0.000111773	0.00123409
ENSG00000272772		protein_coding	5	novel protein	1157.13	-0.249113	0.0908841	-2.74171	0.00611201	0.0337414
ENSG00000166716	ZNF592	protein_coding	15	zinc finger protein 592	459.9	-0.249549	0.0875557	-2.84976	0.00437519	0.0259118
ENSG00000100401	RANGAP1	protein_coding	22	Ran GTPase activating protein 1	3181.29	-0.24972	0.0742482	-3.3632	0.000770445	0.00628258
ENSG00000101290	CDS2	protein_coding	20	CDP-diacylglycerol synthase 2	888.881	-0.249723	0.077297	-3.23076	0.0012346	0.00931484
ENSG00000177463	NR2C2	protein_coding	3	nuclear receptor subfamily 2 group C member 2	517.554	-0.250716	0.0944292	-2.65482	0.00793504	0.0412502
ENSG00000124201	ZNFX1	protein_coding	20	zinc finger NFX1-type containing 1	1968.41	-0.251245	0.0928706	-2.70546	0.00682097	0.0367102
ENSG00000166313	APBB1	protein_coding	11	amyloid beta precursor protein binding family B member 1	312.55	-0.251769	0.0949384	-2.65024	0.00804347	0.0416875
ENSG00000007080	CCDC124	protein_coding	19	coiled-coil domain containing 124	590.483	-0.252139	0.0950594	-2.65282	0.00798219	0.0414482
ENSG00000108395	TRIM37	protein_coding	17	tripartite motif containing 37	1566.77	-0.252404	0.0891521	-2.83118	0.00463763	0.0270956
ENSG00000183853	KIRREL1	protein_coding	1	kirre like nephrin family adhesion molecule 1	1890.39	-0.253764	0.0791944	-3.20435	0.00135367	0.0100237
ENSG00000108828	VAT1	protein_coding	17	vesicle amine transport 1	6097.75	-0.25477	0.0590367	-4.31544	1.59287e-05	0.000229386
ENSG00000116793	PHTF1	protein_coding	1	putative homeodomain transcription factor 1	887.47	-0.255283	0.0895724	-2.84996	0.00437243	0.0259098
ENSG00000134986	NREP	protein_coding	5	neuronal regeneration related protein	729.109	-0.255519	0.0926604	-2.75923	0.00579383	0.0323663
ENSG00000164823	OSGIN2	protein_coding	8	oxidative stress induced growth inhibitor family member 2	974.299	-0.255534	0.0859763	-2.97137	0.00296474	0.0189423
ENSG00000077235	GTF3C1	protein_coding	16	general transcription factor IIIC subunit 1	1522.52	-0.256347	0.0810683	-3.16218	0.00156591	0.0112752
ENSG00000105993	DNAJB6	protein_coding	7	DnaJ heat shock protein family (Hsp40) member B6	823.671	-0.256687	0.0817399	-3.14026	0.001688	0.012029
ENSG00000011454	RABGAP1	protein_coding	9	RAB GTPase activating protein 1	775.432	-0.256916	0.084251	-3.04899	0.00229609	0.0153739
ENSG00000182809	CRIP2	protein_coding	14	cysteine rich protein 2	2212.93	-0.257261	0.0911671	-2.82188	0.00477431	0.0277169
ENSG00000124422	USP22	protein_coding	17	ubiquitin specific peptidase 22	4569.69	-0.257229	0.0576685	-4.46042	8.17986e-06	0.000128444
ENSG00000139579	NABP2	protein_coding	12	nucleic acid binding protein 2	352.795	-0.257431	0.0994982	-2.58744	0.00966931	0.0479934
ENSG00000162714	ZNF496	protein_coding	1	zinc finger protein 496	624.684	-0.258029	0.0777213	-3.3196	0.00090148	0.00717212
ENSG00000068654	POLR1A	protein_coding	2	RNA polymerase I subunit A	1165.47	-0.258394	0.0987851	-2.61569	0.00890473	0.0449418
ENSG00000270617	URGCP-MRPS24	protein_coding	7	URGCP-MRPS24 readthrough	466.798	-0.258912	0.0882707	-2.93326	0.00335419	0.0209621
ENSG00000130779	CLIP1	protein_coding	12	CAP-Gly domain containing linker protein 1	1887.64	-0.259464	0.0768676	-3.37511	0.000737862	0.00607099
ENSG00000123144	TRIR	protein_coding	19	telomerase RNA component interacting RNase	890.195	-0.259492	0.0763119	-3.40043	0.00067279	0.00561588
ENSG00000116016	EPAS1	protein_coding	2	endothelial PAS domain protein 1	7442.8	-0.259893	0.0967807	-2.68534	0.00724562	0.038332
ENSG00000197386	HTT	protein_coding	4	huntingtin	1205.49	-0.259923	0.0999434	-2.60098	0.00929569	0.0464581
ENSG00000198700	IPO9	protein_coding	1	importin 9	1783.88	-0.259911	0.0880724	-2.95072	0.00317032	0.0199585
ENSG00000181222	POLR2A	protein_coding	17	RNA polymerase II subunit A	2029.31	-0.2602	0.0920797	-2.82642	0.00470718	0.0274199
ENSG00000095370	SH2D3C	protein_coding	9	SH2 domain containing 3C	723.278	-0.260402	0.0966581	-2.69419	0.00705604	0.0376066
ENSG00000135148	TRAFD1	protein_coding	12	TRAF-type zinc finger domain containing 1	712.086	-0.260854	0.0810405	-3.2183	0.00128951	0.0096443
ENSG00000127616	SMARCA4	protein_coding	19	SWI/SNF related, matrix associated, actin dependent regulator of chromatin, subfamily a, member 4	1885.35	-0.261648	0.084642	-3.09075	0.00199651	0.0137344
ENSG00000165699	TSC1	protein_coding	9	TSC complex subunit 1	672.261	-0.261554	0.0806187	-3.24438	0.00117706	0.0089744
ENSG00000166033	HTRA1	protein_coding	10	HtrA serine peptidase 1	2443.73	-0.262379	0.0741729	-3.53823	0.000402815	0.00363222
ENSG00000188157	AGRN	protein_coding	1	agrin	3001.67	-0.262476	0.100411	-2.61429	0.00894133	0.0449985
ENSG00000102606	ARHGEF7	protein_coding	13	Rho guanine nucleotide exchange factor 7	966.039	-0.262936	0.0782964	-3.35793	0.000785275	0.00638403
ENSG00000109686	SH3D19	protein_coding	4	SH3 domain containing 19	2078.77	-0.263639	0.0943949	-2.79266	0.00522763	0.0299339
ENSG00000134313	KIDINS220	protein_coding	2	kinase D interacting substrate 220	1530.55	-0.263801	0.0942264	-2.79968	0.00511534	0.0293613
ENSG00000125733	TRIP10	protein_coding	19	thyroid hormone receptor interactor 10	1010.4	-0.264482	0.0813817	-3.25006	0.0011538	0.00881666
ENSG00000137942	FNBP1L	protein_coding	1	formin binding protein 1 like	978.616	-0.264549	0.0865342	-3.05718	0.00223433	0.0150534
ENSG00000090013	BLVRB	protein_coding	19	biliverdin reductase B	629.305	-0.264583	0.0942095	-2.80852	0.00497705	0.0286755
ENSG00000147010	SH3KBP1	protein_coding	X	SH3 domain containing kinase binding protein 1	711.491	-0.264686	0.0717533	-3.68887	0.000225254	0.00224176
ENSG00000186350	RXRA	protein_coding	9	retinoid X receptor alpha	550.1	-0.264673	0.0847085	-3.12426	0.00178253	0.0126047
ENSG00000136940	PDCL	protein_coding	9	phosducin like	505.634	-0.264848	0.0920021	-2.87745	0.00400905	0.0241635
ENSG00000173141	MRPL57	protein_coding	13	mitochondrial ribosomal protein L57	351.952	-0.265272	0.0944774	-2.80757	0.00499176	0.0287482
ENSG00000114948	ADAM23	protein_coding	2	ADAM metallopeptidase domain 23	810.696	-0.265572	0.0938655	-2.82924	0.00466592	0.0272258
ENSG00000087245	MMP2	protein_coding	16	matrix metallopeptidase 2	22891.7	-0.266241	0.0983384	-2.70795	0.00676999	0.0364787
ENSG00000100300	TSPO	protein_coding	22	translocator protein	1668.27	-0.266605	0.0734481	-3.62991	0.000283522	0.00272335
ENSG00000141027	NCOR1	protein_coding	17	nuclear receptor corepressor 1	1834.07	-0.266801	0.0967087	-2.75835	0.00580932	0.0324045
ENSG00000133606	MKRN1	protein_coding	7	makorin ring finger protein 1	632.68	-0.266969	0.090075	-2.96372	0.00303948	0.019312
ENSG00000102572	STK24	protein_coding	13	serine/threonine kinase 24	1376.51	-0.267408	0.0714514	-3.74223	0.000182392	0.00187221
ENSG00000101639	CEP192	protein_coding	18	centrosomal protein 192	446.395	-0.267562	0.102103	-2.61967	0.00880147	0.0445941
ENSG00000161904	LEMD2	protein_coding	6	LEM domain nuclear envelope protein 2	762.028	-0.267757	0.0890115	-3.00931	0.00261844	0.0170634
ENSG00000089159	PXN	protein_coding	12	paxillin	3932.78	-0.267991	0.0705475	-3.79807	0.000145826	0.0015502
ENSG00000137275	RIPK1	protein_coding	6	receptor interacting serine/threonine kinase 1	559.742	-0.26794	0.0781606	-3.42723	0.000609777	0.00516278
ENSG00000125810	CD93	protein_coding	20	CD93 molecule	8594.45	-0.268135	0.0760778	-3.52505	0.000423403	0.00378241
ENSG00000128928	IVD	protein_coding	15	isovaleryl-CoA dehydrogenase	803.43	-0.2687	0.0749961	-3.58207	0.000340883	0.00316527
ENSG00000117632	STMN1	protein_coding	1	stathmin 1	1955.87	-0.269312	0.0653067	-4.12358	3.73023e-05	0.000482959
ENSG00000118508	RAB32	protein_coding	6	RAB32, member RAS oncogene family	1278.32	-0.269469	0.0752457	-3.58135	0.000341829	0.00316625
ENSG00000148400	NOTCH1	protein_coding	9	notch receptor 1	1582.59	-0.269597	0.0668599	-4.0323	5.52344e-05	0.000666658
ENSG00000185340	GAS2L1	protein_coding	22	growth arrest specific 2 like 1	452.156	-0.270017	0.0938615	-2.8781	0.00400081	0.024135
ENSG00000130669	PAK4	protein_coding	19	p21 (RAC1) activated kinase 4	442.097	-0.270213	0.0980479	-2.75586	0.00585372	0.0325644
ENSG00000221914	PPP2R2A	protein_coding	8	protein phosphatase 2 regulatory subunit Balpha	1048.57	-0.270414	0.0752515	-3.59311	0.00032675	0.00305888
ENSG00000117153	KLHL12	protein_coding	1	kelch like family member 12	424.826	-0.270398	0.0934311	-2.89271	0.00381937	0.0232782
ENSG00000168528	SERINC2	protein_coding	1	serine incorporator 2	318.829	-0.27098	0.100051	-2.70947	0.00673903	0.0363834
ENSG00000197872	CYRIA	protein_coding	2	CYFIP related Rac1 interactor A	465.696	-0.271049	0.0993488	-2.72824	0.00636734	0.0348288
ENSG00000067082	KLF6	protein_coding	10	Kruppel like factor 6	2107.01	-0.271469	0.0991971	-2.73676	0.00620467	0.0341158
ENSG00000073614	KDM5A	protein_coding	12	lysine demethylase 5A	1126.7	-0.271851	0.0958087	-2.83725	0.0045504	0.0267047
ENSG00000135108	FBXO21	protein_coding	12	F-box protein 21	505.491	-0.272598	0.0951176	-2.86388	0.00418486	0.0249709
ENSG00000142546	NOSIP	protein_coding	19	nitric oxide synthase interacting protein	610.512	-0.272975	0.0990933	-2.7552	0.00586566	0.0326176
ENSG00000085982	USP40	protein_coding	2	ubiquitin specific peptidase 40	800.39	-0.273123	0.0902233	-3.02704	0.00246964	0.0163341
ENSG00000166024	R3HCC1L	protein_coding	10	R3H domain and coiled-coil containing 1 like	300.703	-0.272948	0.0994547	-2.74335	0.00608166	0.0336145
ENSG00000166619	BLCAP	protein_coding	20	BLCAP apoptosis inducing factor	1684.41	-0.273329	0.0809993	-3.37486	0.000738526	0.00607282
ENSG00000241839	PLEKHO2	protein_coding	15	pleckstrin homology domain containing O2	784.764	-0.273678	0.0845094	-3.23796	0.00120389	0.00912829
ENSG00000169188	APEX2	protein_coding	X	apurinic/apyrimidinic endodeoxyribonuclease 2	503.175	-0.273791	0.0933664	-2.93177	0.00337032	0.0210342
ENSG00000141510	TP53	protein_coding	17	tumor protein p53	1410.25	-0.273922	0.0786111	-3.48416	0.000493682	0.0043045
ENSG00000130830	MPP1	protein_coding	X	membrane palmitoylated protein 1	479.757	-0.273942	0.0824624	-3.32005	0.0009	0.0071645
ENSG00000115970	THADA	protein_coding	2	THADA armadillo repeat containing	302.031	-0.27399	0.10472	-2.61554	0.00890853	0.0449418
ENSG00000162144	CYB561A3	protein_coding	11	cytochrome b561 family member A3	461.658	-0.274235	0.0896553	-3.05867	0.00222324	0.0149935
ENSG00000113504	SLC12A7	protein_coding	5	solute carrier family 12 member 7	757.426	-0.274304	0.0914008	-3.00098	0.00269108	0.0174696
ENSG00000138756	BMP2K	protein_coding	4	BMP2 inducible kinase	668.779	-0.274374	0.105504	-2.59985	0.0093265	0.0465613
ENSG00000100320	RBFOX2	protein_coding	22	RNA binding fox-1 homolog 2	2315.73	-0.27438	0.0895402	-3.06462	0.0021795	0.0147711
ENSG00000168502	MTCL1	protein_coding	18	microtubule crosslinking factor 1	861.387	-0.274341	0.0733708	-3.73982	0.000184156	0.0018889
ENSG00000243646	IL10RB	protein_coding	21	interleukin 10 receptor subunit beta	416.81	-0.274688	0.0883041	-3.11064	0.00186681	0.0130183
ENSG00000152193	OBI1	protein_coding	13	ORC ubiquitin ligase 1	452.379	-0.27496	0.0979391	-2.80683	0.00500314	0.0287896
ENSG00000132792	CTNNBL1	protein_coding	20	catenin beta like 1	565.095	-0.275224	0.0843692	-3.26166	0.00110762	0.00850645
ENSG00000198722	UNC13B	protein_coding	9	unc-13 homolog B	1423.64	-0.275539	0.085836	-3.20975	0.0013285	0.00989274
ENSG00000164609	SLU7	protein_coding	5	SLU7 homolog, splicing factor	648.084	-0.275637	0.0941674	-2.92658	0.0034271	0.0212918
ENSG00000167315	ACAA2	protein_coding	18	acetyl-CoA acyltransferase 2	443.031	-0.275768	0.0866355	-3.18199	0.00146266	0.0106547
ENSG00000136859	ANGPTL2	protein_coding	9	angiopoietin like 2	331.451	-0.276082	0.0994255	-2.77965	0.00544181	0.0308227
ENSG00000082641	NFE2L1	protein_coding	17	nuclear factor, erythroid 2 like 1	6992.39	-0.276275	0.0629885	-4.38605	1.15428e-05	0.000172002
ENSG00000006007	GDE1	protein_coding	16	glycerophosphodiester phosphodiesterase 1	1178.42	-0.276307	0.0676382	-4.08496	4.40837e-05	0.00055556
ENSG00000121060	TRIM25	protein_coding	17	tripartite motif containing 25	3712.21	-0.276487	0.0674852	-4.09707	4.18408e-05	0.000530215
ENSG00000148218	ALAD	protein_coding	9	aminolevulinate dehydratase	372.43	-0.276627	0.09375	-2.95083	0.0031692	0.0199585
ENSG00000188554	NBR1	protein_coding	17	NBR1 autophagy cargo receptor	1794.08	-0.277233	0.0772066	-3.59033	0.000330264	0.00307708
ENSG00000177628	GBA	protein_coding	1	glucosylceramidase beta	713.152	-0.27755	0.0826208	-3.35956	0.000780655	0.00635075
ENSG00000114544	SLC41A3	protein_coding	3	solute carrier family 41 member 3	537.901	-0.277685	0.0828036	-3.35267	0.000800355	0.00648241
ENSG00000258210		lncRNA	12	novel transcript	781.305	-0.277985	0.104071	-2.67186	0.00754317	0.0395426
ENSG00000153558	FBXL2	protein_coding	3	F-box and leucine rich repeat protein 2	506.92	-0.279226	0.0963932	-2.89557	0.00378474	0.0231366
ENSG00000122378	PRXL2A	protein_coding	10	peroxiredoxin like 2A	2304.12	-0.27943	0.0734318	-3.80503	0.000141786	0.00151205
ENSG00000006756	ARSD	protein_coding	X	arylsulfatase D	474.41	-0.279655	0.0882844	-3.16743	0.00153794	0.0111263
ENSG00000149115	TNKS1BP1	protein_coding	11	tankyrase 1 binding protein 1	2476.43	-0.279754	0.0833688	-3.35567	0.000791741	0.0064219
ENSG00000196924	FLNA	protein_coding	X	filamin A	30498.8	-0.279903	0.103025	-2.7173	0.00658169	0.0356601
ENSG00000254732		protein_coding	11	novel protein, C11orf31-CTNND1 readthrough	516.14	-0.280108	0.0834163	-3.35727	0.000787152	0.00639223
ENSG00000128309	MPST	protein_coding	22	mercaptopyruvate sulfurtransferase	555.611	-0.280339	0.101997	-2.74768	0.00600184	0.0332402
ENSG00000050405	LIMA1	protein_coding	12	LIM domain and actin binding 1	2029.19	-0.28038	0.0712285	-3.93623	8.27705e-05	0.000953771
ENSG00000153179	RASSF3	protein_coding	12	Ras association domain family member 3	742.425	-0.280873	0.0915969	-3.0663	0.00216725	0.0147171
ENSG00000135926	TMBIM1	protein_coding	2	transmembrane BAX inhibitor motif containing 1	3377.02	-0.280927	0.0687874	-4.08424	4.42211e-05	0.00055678
ENSG00000133243	BTBD2	protein_coding	19	BTB domain containing 2	594.294	-0.281203	0.104817	-2.68246	0.00730822	0.0386058
ENSG00000164190	NIPBL	protein_coding	5	NIPBL cohesin loading factor	1044.74	-0.281459	0.102764	-2.73807	0.00618013	0.0340217
ENSG00000159363	ATP13A2	protein_coding	1	ATPase cation transporting 13A2	643.992	-0.281752	0.0903582	-3.11926	0.00181307	0.0127507
ENSG00000131378	RFTN1	protein_coding	3	raftlin, lipid raft linker 1	743.56	-0.281931	0.09354	-3.01395	0.00257873	0.016866
ENSG00000090020	SLC9A1	protein_coding	1	solute carrier family 9 member A1	990.571	-0.281991	0.0882036	-3.19793	0.00138416	0.010202
ENSG00000158109	TPRG1L	protein_coding	1	tumor protein p63 regulated 1 like	831.989	-0.282111	0.103764	-2.71944	0.00653921	0.0355041
ENSG00000106012	IQCE	protein_coding	7	IQ motif containing E	331.72	-0.282093	0.0976784	-2.88779	0.00387962	0.0235834
ENSG00000157954	WIPI2	protein_coding	7	WD repeat domain, phosphoinositide interacting 2	1116.54	-0.282327	0.0799457	-3.53117	0.000413721	0.00371105
ENSG00000148180	GSN	protein_coding	9	gelsolin	1567.25	-0.282819	0.0803125	-3.52173	0.000428738	0.00382078
ENSG00000129538	RNASE1	protein_coding	14	ribonuclease A family member 1, pancreatic	4612.25	-0.282874	0.0690567	-4.09648	4.19486e-05	0.000530601
ENSG00000176903	PNMA1	protein_coding	14	PNMA family member 1	1069.11	-0.283309	0.0804737	-3.51746	0.000435698	0.00387274
ENSG00000132613	MTSS2	protein_coding	16	MTSS I-BAR domain containing 2	387.111	-0.284339	0.106121	-2.67933	0.00737692	0.0388939
ENSG00000115363	EVA1A	protein_coding	2	eva-1 homolog A, regulator of programmed cell death	519.07	-0.284624	0.0917247	-3.10302	0.00191556	0.0132908
ENSG00000110871	COQ5	protein_coding	12	coenzyme Q5, methyltransferase	378.494	-0.284785	0.102029	-2.79006	0.00526987	0.0301098
ENSG00000169375	SIN3A	protein_coding	15	SIN3 transcription regulator family member A	520.22	-0.285214	0.0870004	-3.27673	0.00105015	0.00813335
ENSG00000144455	SUMF1	protein_coding	3	sulfatase modifying factor 1	439.874	-0.285332	0.0963993	-2.95847	0.00309171	0.0195803
ENSG00000102893	PHKB	protein_coding	16	phosphorylase kinase regulatory subunit beta	964.441	-0.285665	0.0875055	-3.26439	0.00109699	0.00843899
ENSG00000164649	CDCA7L	protein_coding	7	cell division cycle associated 7 like	531.966	-0.285703	0.0870023	-3.28244	0.00102912	0.00799301
ENSG00000099290	WASHC2A	protein_coding	10	WASH complex subunit 2A	558.093	-0.286019	0.0903552	-3.16529	0.0015493	0.0112026
ENSG00000004399	PLXND1	protein_coding	3	plexin D1	9125.56	-0.286135	0.071466	-4.00405	6.22665e-05	0.000740507
ENSG00000072840	EVC	protein_coding	4	EvC ciliary complex subunit 1	634.57	-0.286195	0.0954046	-2.99994	0.00270034	0.0175139
ENSG00000188986	NELFB	protein_coding	9	negative elongation factor complex member B	741.147	-0.286372	0.0757377	-3.78083	0.000156306	0.00164002
ENSG00000267059		protein_coding	19	novel transcript, readthrough between UQCR11 and MBD3	1021.17	-0.286954	0.0748015	-3.83678	0.00012466	0.00135351
ENSG00000100403	ZC3H7B	protein_coding	22	zinc finger CCCH-type containing 7B	4965.87	-0.287323	0.0705334	-4.07351	4.63101e-05	0.000577257
ENSG00000100065	CARD10	protein_coding	22	caspase recruitment domain family member 10	401.242	-0.287363	0.090467	-3.17757	0.00148516	0.0107952
ENSG00000087008	ACOX3	protein_coding	4	acyl-CoA oxidase 3, pristanoyl	349.098	-0.287705	0.0988824	-2.90972	0.00361755	0.0222875
ENSG00000113761	ZNF346	protein_coding	5	zinc finger protein 346	264.645	-0.288266	0.104488	-2.75605	0.00585034	0.0325588
ENSG00000176890	TYMS	protein_coding	18	thymidylate synthetase	753.127	-0.288797	0.0801449	-3.60275	0.000314863	0.00296676
ENSG00000139112	GABARAPL1	protein_coding	12	GABA type A receptor associated protein like 1	1422.76	-0.289501	0.0815569	-3.54982	0.000385499	0.00351535
ENSG00000143373	ZNF687	protein_coding	1	zinc finger protein 687	261.187	-0.289414	0.107026	-2.70394	0.00685235	0.036766
ENSG00000172765	TMCC1	protein_coding	3	transmembrane and coiled-coil domain family 1	377.632	-0.290588	0.104502	-2.78138	0.0054128	0.0306837
ENSG00000150991	UBC	protein_coding	12	ubiquitin C	7531.8	-0.290894	0.0991468	-2.93418	0.0033443	0.0209323
ENSG00000009413	REV3L	protein_coding	6	REV3 like, DNA directed polymerase zeta catalytic subunit	784.453	-0.291064	0.109339	-2.66285	0.00774809	0.0404315
ENSG00000110400	NECTIN1	protein_coding	11	nectin cell adhesion molecule 1	395.734	-0.291135	0.0959036	-3.03694	0.00238991	0.0158987
ENSG00000154767	XPC	protein_coding	3	XPC complex subunit, DNA damage recognition and repair factor	1119.11	-0.291214	0.0739832	-3.93567	8.29662e-05	0.000954474
ENSG00000196498	NCOR2	protein_coding	12	nuclear receptor corepressor 2	1840.45	-0.291739	0.0654011	-4.46098	8.15842e-06	0.000128402
ENSG00000102034	ELF4	protein_coding	X	E74 like ETS transcription factor 4	929.492	-0.291938	0.0706144	-4.13363	3.57077e-05	0.000465386
ENSG00000176438	SYNE3	protein_coding	14	spectrin repeat containing nuclear envelope family member 3	241.137	-0.291983	0.113586	-2.57176	0.0101182	0.0497003
ENSG00000162645	GBP2	protein_coding	1	guanylate binding protein 2	1033.63	-0.292136	0.0915544	-3.19041	0.00142069	0.0103932
ENSG00000115268	RPS15	protein_coding	19	ribosomal protein S15	1505.99	-0.292336	0.0836881	-3.49303	0.000477565	0.00419328
ENSG00000160271	RALGDS	protein_coding	9	ral guanine nucleotide dissociation stimulator	549.741	-0.292532	0.0985678	-2.96666	0.00301051	0.019189
ENSG00000087253	LPCAT2	protein_coding	16	lysophosphatidylcholine acyltransferase 2	2316.92	-0.2927	0.0885085	-3.3069	0.000943342	0.00743193
ENSG00000167552	TUBA1A	protein_coding	12	tubulin alpha 1a	5633.21	-0.293071	0.106211	-2.7588	0.00580149	0.032392
ENSG00000180917	CMTR2	protein_coding	16	cap methyltransferase 2	324.645	-0.29318	0.113765	-2.57819	0.00993202	0.0490313
ENSG00000021762	OSBPL5	protein_coding	11	oxysterol binding protein like 5	297.81	-0.293403	0.104556	-2.80704	0.00499986	0.0287828
ENSG00000204371	EHMT2	protein_coding	6	euchromatic histone lysine methyltransferase 2	530.361	-0.293706	0.0944935	-3.1084	0.00188101	0.0130974
ENSG00000173210	ABLIM3	protein_coding	5	actin binding LIM protein family member 3	636.062	-0.293921	0.0824786	-3.5639	0.000365383	0.00334079
ENSG00000170832	USP32	protein_coding	17	ubiquitin specific peptidase 32	721.849	-0.294008	0.0768158	-3.8268	0.000129821	0.00139848
ENSG00000158856	DMTN	protein_coding	8	dematin actin binding protein	241.28	-0.294652	0.111336	-2.64654	0.00813194	0.0420179
ENSG00000122484	RPAP2	protein_coding	1	RNA polymerase II associated protein 2	375.881	-0.29495	0.102916	-2.86525	0.00416678	0.0248846
ENSG00000101224	CDC25B	protein_coding	20	cell division cycle 25B	477.925	-0.295627	0.106079	-2.78448	0.00536135	0.0304755
ENSG00000198408	OGA	protein_coding	10	O-GlcNAcase	1861.57	-0.295811	0.0815704	-3.62612	0.000287716	0.00275704
ENSG00000187601	MAGEH1	protein_coding	X	MAGE family member H1	472.309	-0.297273	0.102218	-2.90966	0.00361822	0.0222875
ENSG00000151474	FRMD4A	protein_coding	10	FERM domain containing 4A	1925.34	-0.297409	0.0701042	-4.24282	2.20726e-05	0.000305367
ENSG00000172661	WASHC2C	protein_coding	10	WASH complex subunit 2C	414.673	-0.297694	0.102531	-2.90268	0.00369987	0.0227089
ENSG00000166135	HIF1AN	protein_coding	10	hypoxia inducible factor 1 subunit alpha inhibitor	637.98	-0.297887	0.0755147	-3.94454	7.99537e-05	0.000925198
ENSG00000134686	PHC2	protein_coding	1	polyhomeotic homolog 2	818.127	-0.298292	0.11304	-2.64004	0.00828968	0.0425299
ENSG00000025293	PHF20	protein_coding	20	PHD finger protein 20	743.98	-0.298495	0.0982249	-3.03758	0.00238485	0.0158805
ENSG00000196839	ADA	protein_coding	20	adenosine deaminase	278.878	-0.299223	0.103528	-2.89216	0.00382601	0.0233059
ENSG00000140464	PML	protein_coding	15	PML nuclear body scaffold	1293.28	-0.299825	0.0743407	-4.03212	5.52771e-05	0.000666658
ENSG00000170011	MYRIP	protein_coding	3	myosin VIIA and Rab interacting protein	360.293	-0.300441	0.112533	-2.66906	0.00760638	0.0397979
ENSG00000244509	APOBEC3C	protein_coding	22	apolipoprotein B mRNA editing enzyme catalytic subunit 3C	558.518	-0.300522	0.0912238	-3.29423	0.000986932	0.00771335
ENSG00000187608	ISG15	protein_coding	1	ISG15 ubiquitin like modifier	7168.5	-0.30084	0.104432	-2.88194	0.00395233	0.0239056
ENSG00000126464	PRR12	protein_coding	19	proline rich 12	283.805	-0.300754	0.114168	-2.63396	0.0084396	0.0430721
ENSG00000167658	EEF2	protein_coding	19	eukaryotic translation elongation factor 2	27191.3	-0.300849	0.0635972	-4.73048	2.23992e-06	4.05549e-05
ENSG00000154237	LRRK1	protein_coding	15	leucine rich repeat kinase 1	461.049	-0.300933	0.0883465	-3.40278	0.000667029	0.0055751
ENSG00000066084	DIP2B	protein_coding	12	disco interacting protein 2 homolog B	1158.24	-0.301322	0.113797	-2.64793	0.00809856	0.0418939
ENSG00000063245	EPN1	protein_coding	19	epsin 1	818.768	-0.301543	0.0829386	-3.63556	0.000277376	0.0026695
ENSG00000100284	TOM1	protein_coding	22	target of myb1 membrane trafficking protein	702.279	-0.301712	0.0825492	-3.65484	0.000257343	0.00251372
ENSG00000258659	TRIM34	protein_coding	11	tripartite motif containing 34	227.982	-0.301666	0.106883	-2.81909	0.00481595	0.027876
ENSG00000149177	PTPRJ	protein_coding	11	protein tyrosine phosphatase receptor type J	759.687	-0.302419	0.0975912	-3.09979	0.00193655	0.0133958
ENSG00000124098	FAM210B	protein_coding	20	family with sequence similarity 210 member B	507.203	-0.302784	0.115008	-2.63446	0.00842702	0.0430575
ENSG00000100060	MFNG	protein_coding	22	MFNG O-fucosylpeptide 3-beta-N-acetylglucosaminyltransferase	1446.38	-0.302854	0.0911101	-3.32362	0.000888567	0.00709406
ENSG00000149260	CAPN5	protein_coding	11	calpain 5	220.85	-0.302788	0.114327	-2.64798	0.00809749	0.0418939
ENSG00000108622	ICAM2	protein_coding	17	intercellular adhesion molecule 2	7059.95	-0.303049	0.0675467	-4.48678	7.23066e-06	0.000115823
ENSG00000105856	HBP1	protein_coding	7	HMG-box transcription factor 1	1149.28	-0.30324	0.0861027	-3.5214	0.000429273	0.00382307
ENSG00000092148	HECTD1	protein_coding	14	HECT domain E3 ubiquitin protein ligase 1	2576.47	-0.303618	0.117459	-2.58521	0.00973186	0.048234
ENSG00000176108	CHMP6	protein_coding	17	charged multivesicular body protein 6	281.879	-0.304021	0.114992	-2.64292	0.00821952	0.0422648
ENSG00000181588	MEX3D	protein_coding	19	mex-3 RNA binding family member D	222.872	-0.304666	0.11753	-2.59796	0.00937808	0.0467507
ENSG00000006704	GTF2IRD1	protein_coding	7	GTF2I repeat domain containing 1	276.481	-0.304741	0.110252	-2.76268	0.00573298	0.0320878
ENSG00000112759	SLC29A1	protein_coding	6	solute carrier family 29 member 1 (Augustine blood group)	2057.56	-0.305013	0.0744146	-4.09876	4.15375e-05	0.000527346
ENSG00000112343	TRIM38	protein_coding	6	tripartite motif containing 38	715.539	-0.305046	0.075839	-4.02219	5.766e-05	0.000690511
ENSG00000178033	CALHM5	protein_coding	6	calcium homeostasis modulator family member 5	638.451	-0.305398	0.0832163	-3.6693	0.000243219	0.00240068
ENSG00000104067	TJP1	protein_coding	15	tight junction protein 1	1375.94	-0.305882	0.0808406	-3.78331	0.000154756	0.00162987
ENSG00000235387	SPAAR	protein_coding	9	small regulatory polypeptide of amino acid response	315.783	-0.306044	0.116497	-2.62586	0.00864314	0.0438678
ENSG00000135250	SRPK2	protein_coding	7	SRSF protein kinase 2	596.478	-0.306282	0.0928538	-3.29852	0.000971956	0.00762236
ENSG00000143614	GATAD2B	protein_coding	1	GATA zinc finger domain containing 2B	344.22	-0.306516	0.103583	-2.95813	0.00309515	0.0195931
ENSG00000130147	SH3BP4	protein_coding	2	SH3 domain binding protein 4	2074.14	-0.306737	0.0685378	-4.47595	7.60718e-06	0.000120974
ENSG00000128602	SMO	protein_coding	7	smoothened, frizzled class receptor	220.78	-0.306713	0.114871	-2.6719	0.00754232	0.0395426
ENSG00000132589	FLOT2	protein_coding	17	flotillin 2	947.659	-0.306885	0.0766154	-4.00428	6.22066e-05	0.000740437
ENSG00000132646	PCNA	protein_coding	20	proliferating cell nuclear antigen	1037.12	-0.307103	0.110314	-2.78479	0.00535632	0.0304642
ENSG00000158195	WASF2	protein_coding	1	WASP family member 2	2321.53	-0.30715	0.0707357	-4.3418	1.41323e-05	0.000206771
ENSG00000138629	UBL7	protein_coding	15	ubiquitin like 7	393.488	-0.307461	0.0957856	-3.20764	0.0013383	0.00994955
ENSG00000167202	TBC1D2B	protein_coding	15	TBC1 domain family member 2B	678.228	-0.307603	0.0853947	-3.60267	0.000314964	0.00296676
ENSG00000149474	KAT14	protein_coding	20	lysine acetyltransferase 14	254.988	-0.307755	0.107883	-2.85121	0.00435531	0.0258307
ENSG00000104973	MED25	protein_coding	19	mediator complex subunit 25	254.968	-0.307981	0.117638	-2.61776	0.00885083	0.0447564
ENSG00000100906	NFKBIA	protein_coding	14	NFKB inhibitor alpha	972.698	-0.308114	0.0746372	-4.12726	3.67106e-05	0.000477202
ENSG00000128805	ARHGAP22	protein_coding	10	Rho GTPase activating protein 22	305.614	-0.308911	0.0972659	-3.17646	0.00149084	0.0108207
ENSG00000083750	RRAGB	protein_coding	X	Ras related GTP binding B	238.597	-0.308952	0.106198	-2.91085	0.00360448	0.0222227
ENSG00000162616	DNAJB4	protein_coding	1	DnaJ heat shock protein family (Hsp40) member B4	3357.23	-0.309366	0.0815866	-3.7915	0.000149741	0.00158814
ENSG00000136378	ADAMTS7	protein_coding	15	ADAM metallopeptidase with thrombospondin type 1 motif 7	652.147	-0.309291	0.0816035	-3.79083	0.000150146	0.0015912
ENSG00000117859	OSBPL9	protein_coding	1	oxysterol binding protein like 9	1857.54	-0.309699	0.0661949	-4.67832	2.89231e-06	5.09292e-05
ENSG00000240972	MIF	protein_coding	22	macrophage migration inhibitory factor	1676.13	-0.310476	0.0944849	-3.286	0.00101619	0.00789709
ENSG00000049618	ARID1B	protein_coding	6	AT-rich interaction domain 1B	625.457	-0.310852	0.0835933	-3.71829	0.000200577	0.00202406
ENSG00000054965	FAM168A	protein_coding	11	family with sequence similarity 168 member A	434.439	-0.311317	0.0985876	-3.15959	0.00157992	0.0113641
ENSG00000090857	PDPR	protein_coding	16	pyruvate dehydrogenase phosphatase regulatory subunit	631.175	-0.311311	0.081639	-3.81224	0.000137714	0.0014754
ENSG00000146072	TNFRSF21	protein_coding	6	TNF receptor superfamily member 21	1776.3	-0.311623	0.100241	-3.10824	0.00188203	0.0130979
ENSG00000169871	TRIM56	protein_coding	7	tripartite motif containing 56	638.319	-0.311836	0.12097	-2.57708	0.00996397	0.0491537
ENSG00000010810	FYN	protein_coding	6	FYN proto-oncogene, Src family tyrosine kinase	752.627	-0.312267	0.0825948	-3.77965	0.000157047	0.00164528
ENSG00000071242	RPS6KA2	protein_coding	6	ribosomal protein S6 kinase A2	2824.74	-0.312616	0.112055	-2.78917	0.00528438	0.0301425
ENSG00000260836		protein_coding	15	novel protein	2372.94	-0.313164	0.087847	-3.56537	0.000363339	0.00333097
ENSG00000106211	HSPB1	protein_coding	7	heat shock protein family B (small) member 1	5184.75	-0.313311	0.0571275	-5.48461	4.14384e-08	1.03588e-06
ENSG00000166224	SGPL1	protein_coding	10	sphingosine-1-phosphate lyase 1	470.838	-0.313307	0.0909108	-3.44671	0.000567451	0.00484912
ENSG00000137075	RNF38	protein_coding	9	ring finger protein 38	616.91	-0.313519	0.0947082	-3.31061	0.000930932	0.00735928
ENSG00000213722	DDAH2	protein_coding	6	dimethylarginine dimethylaminohydrolase 2	1195.15	-0.313552	0.0848117	-3.69755	0.000217691	0.0021728
ENSG00000113522	RAD50	protein_coding	5	RAD50 double strand break repair protein	457.581	-0.314241	0.106254	-2.95672	0.00310935	0.0196558
ENSG00000139531	SUOX	protein_coding	12	sulfite oxidase	281.606	-0.314757	0.121724	-2.58361	0.00977723	0.048389
ENSG00000107897	ACBD5	protein_coding	10	acyl-CoA binding domain containing 5	403.383	-0.314686	0.0979888	-3.21075	0.0013239	0.00986388
ENSG00000145494	NDUFS6	protein_coding	5	NADH:ubiquinone oxidoreductase subunit S6	666.822	-0.315171	0.0959336	-3.28617	0.0010156	0.00789696
ENSG00000166548	TK2	protein_coding	16	thymidine kinase 2	320.473	-0.316117	0.104716	-3.01812	0.00254345	0.0166777
ENSG00000157600	TMEM164	protein_coding	X	transmembrane protein 164	693.568	-0.316296	0.0824053	-3.83708	0.000124505	0.00135289
ENSG00000157637	SLC38A10	protein_coding	17	solute carrier family 38 member 10	1689.36	-0.316564	0.0674767	-4.69148	2.71233e-06	4.8093e-05
ENSG00000142949	PTPRF	protein_coding	1	protein tyrosine phosphatase receptor type F	7263.63	-0.316803	0.106346	-2.97955	0.00288674	0.0185388
ENSG00000198053	SIRPA	protein_coding	20	signal regulatory protein alpha	641.826	-0.316739	0.112545	-2.81366	0.00489808	0.0282799
ENSG00000103227	LMF1	protein_coding	16	lipase maturation factor 1	202.864	-0.316462	0.120205	-2.63262	0.00847283	0.0432111
ENSG00000258588	TRIM6-TRIM34	protein_coding	11	TRIM6-TRIM34 readthrough	249.251	-0.316617	0.105096	-3.00976	0.00261453	0.0170541
ENSG00000140443	IGF1R	protein_coding	15	insulin like growth factor 1 receptor	498.463	-0.316724	0.0887429	-3.56783	0.000359945	0.00330427
ENSG00000163382	NAXE	protein_coding	1	NAD(P)HX epimerase	551.164	-0.317705	0.0934779	-3.39771	0.000679517	0.00565879
ENSG00000167526	RPL13	protein_coding	16	ribosomal protein L13	3799.59	-0.318128	0.0995918	-3.19499	0.00139833	0.0102831
ENSG00000164715	LMTK2	protein_coding	7	lemur tyrosine kinase 2	314.727	-0.317951	0.106712	-2.97898	0.00289213	0.0185388
ENSG00000119408	NEK6	protein_coding	9	NIMA related kinase 6	1144.9	-0.318077	0.0686052	-4.63765	3.52399e-06	6.09108e-05
ENSG00000130717	UCK1	protein_coding	9	uridine-cytidine kinase 1	253.022	-0.317929	0.104425	-3.04509	0.00232609	0.0155496
[truncated: 803 more rows]

## Sheet: Table S3
id	gene_name	biotype	chromosome	description	baseMean	log2FoldChange	lfcSE	stat	pvalue	padj
ENSG00000000419	DPM1	protein_coding	20	dolichyl-phosphate mannosyltransferase subunit 1, catalytic	1304.93	0.241602	0.0736363	3.28163	0.00103208	0.0103402
ENSG00000003137	CYP26B1	protein_coding	2	cytochrome P450 family 26 subfamily B member 1	27.5535	-0.869665	0.22011	-3.7478	0.000178393	0.00228264
ENSG00000003147	ICA1	protein_coding	7	islet cell autoantigen 1	692.924	-0.290589	0.0963461	-3.01706	0.00255237	0.0218037
ENSG00000003756	RBM5	protein_coding	3	RNA binding motif protein 5	2881.66	-0.229291	0.0756444	-3.03108	0.00243684	0.021033
ENSG00000004534	RBM6	protein_coding	3	RNA binding motif protein 6	2328.42	-0.285731	0.0872958	-3.27297	0.00106425	0.0106198
ENSG00000005073	HOXA11	protein_coding	7	homeobox A11	623.524	0.489435	0.101366	4.82468	1.4023e-06	3.34007e-05
ENSG00000005187	ACSM3	protein_coding	16	acyl-CoA synthetase medium chain family member 3	67.2468	-0.70683	0.186078	-3.92257	8.76097e-05	0.00125644
ENSG00000005249	PRKAR2B	protein_coding	7	protein kinase cAMP-dependent type II regulatory subunit beta	2591.07	0.414118	0.093892	4.41074	1.03019e-05	0.000194811
ENSG00000005302	MSL3	protein_coding	X	MSL complex subunit 3	1570.49	-0.227569	0.064401	-3.53365	0.000409857	0.00469781
ENSG00000005469	CROT	protein_coding	7	carnitine O-octanoyltransferase	288.699	-0.501092	0.132987	-3.76873	0.000164077	0.00212123
ENSG00000005486	RHBDD2	protein_coding	7	rhomboid domain containing 2	1230.32	0.244483	0.0776266	3.14888	0.00163897	0.0152741
ENSG00000005700	IBTK	protein_coding	6	inhibitor of Bruton tyrosine kinase	1981.22	0.729185	0.0995344	7.31498	2.57419e-13	1.75022e-11
ENSG00000006282	SPATA20	protein_coding	17	spermatogenesis associated 20	1343.65	-0.263928	0.0836269	-3.15639	0.00159735	0.0149988
ENSG00000006451	RALA	protein_coding	7	RAS like proto-oncogene A	11397.4	-0.236582	0.0722951	-3.27312	0.00106367	0.0106198
ENSG00000006459	KDM7A	protein_coding	7	lysine demethylase 7A	310.865	1.08613	0.138701	7.76902	7.90984e-15	6.6098e-13
ENSG00000006468	ETV1	protein_coding	7	ETS variant transcription factor 1	187.893	1.21562	0.180547	6.62249	3.53195e-11	1.79697e-09
ENSG00000006576	PHTF2	protein_coding	7	putative homeodomain transcription factor 2	911.38	0.283487	0.101659	2.7883	0.00529849	0.039061
ENSG00000007384	RHBDF1	protein_coding	16	rhomboid 5 homolog 1	2407.81	-0.334744	0.068609	-4.87905	1.06597e-06	2.61531e-05
ENSG00000007908	SELE	protein_coding	1	selectin E	526.382	4.16797	0.144963	27.3976	2.93142e-165	4.38481e-161
ENSG00000008083	JARID2	protein_coding	6	jumonji and AT-rich interaction domain containing 2	303.426	0.387336	0.115212	3.35989	0.00077973	0.00815608
ENSG00000008324	SS18L2	protein_coding	3	SS18 like 2	354.883	0.47599	0.13135	3.62607	0.000287771	0.00347696
ENSG00000008405	CRY1	protein_coding	12	cryptochrome circadian regulator 1	1306.33	0.621041	0.0833239	7.44986	9.34406e-14	6.81798e-12
ENSG00000008513	ST3GAL1	protein_coding	8	ST3 beta-galactoside alpha-2,3-sialyltransferase 1	3287.86	0.441354	0.0959536	4.59735	4.27908e-06	9.02771e-05
ENSG00000008952	SEC62	protein_coding	3	SEC62 homolog, preprotein translocation factor	2790.57	0.181397	0.0641946	2.82621	0.00471021	0.0357393
ENSG00000009844	VTA1	protein_coding	6	vesicle trafficking 1	1964.49	0.240485	0.0729991	3.29415	0.000987201	0.00995027
ENSG00000010017	RANBP9	protein_coding	6	RAN binding protein 9	1702.15	0.3134	0.0793992	3.94626	7.9383e-05	0.00115395
ENSG00000010219	DYRK4	protein_coding	12	dual specificity tyrosine phosphorylation regulated kinase 4	504.67	0.32297	0.117266	2.75308	0.00590379	0.0424971
ENSG00000010270	STARD3NL	protein_coding	7	STARD3 N-terminal like	1521.38	0.286864	0.0742859	3.8619	0.00011251	0.00154397
ENSG00000010278	CD9	protein_coding	12	CD9 molecule	17792.2	0.246518	0.0621444	3.96718	7.27271e-05	0.00108568
ENSG00000010295	IFFO1	protein_coding	12	intermediate filament family orphan 1	784.464	-0.25736	0.0863165	-2.98169	0.00286667	0.0239017
ENSG00000010318	PHF7	protein_coding	3	PHD finger protein 7	96.0333	-0.709441	0.157825	-4.5032	6.69373e-06	0.000133145
ENSG00000010319	SEMA3G	protein_coding	3	semaphorin 3G	76.1575	-0.855504	0.206491	-4.1288	3.64655e-05	0.000604713
ENSG00000010322	NISCH	protein_coding	3	nischarin	2185.81	-0.548675	0.112171	-4.89102	1.00317e-06	2.49258e-05
ENSG00000010327	STAB1	protein_coding	3	stabilin 1	15400.4	-0.252786	0.0719617	-3.51253	0.000443855	0.00505949
ENSG00000010818	HIVEP2	protein_coding	6	HIVEP zinc finger 2	576.881	1.09457	0.170325	6.32235	2.57617e-10	1.17842e-08
ENSG00000011021	CLCN6	protein_coding	1	chloride voltage-gated channel 6	1480.09	-0.281729	0.093501	-3.01196	0.00259564	0.0220976
ENSG00000011028	MRC2	protein_coding	17	mannose receptor C type 2	767.297	0.371336	0.093337	3.97482	7.04315e-05	0.00105351
ENSG00000011114	BTBD7	protein_coding	14	BTB domain containing 7	1113.31	0.380729	0.11721	3.24252	0.00118478	0.0116134
ENSG00000011422	PLAUR	protein_coding	19	plasminogen activator, urokinase receptor	2499.36	0.452847	0.144504	3.13209	0.00173567	0.0160296
ENSG00000011478	QPCTL	protein_coding	19	glutaminyl-peptide cyclotransferase like	525.095	0.472095	0.108348	4.35275	1.34443e-05	0.000247966
ENSG00000011523	CEP68	protein_coding	2	centrosomal protein 68	1115.23	-0.731267	0.115509	-6.33148	2.42819e-10	1.11414e-08
ENSG00000011638	TMEM159	protein_coding	16	transmembrane protein 159	309.016	-0.515431	0.109975	-4.69313	2.69061e-06	5.92726e-05
ENSG00000012171	SEMA3B	protein_coding	3	semaphorin 3B	126.803	-0.607879	0.177535	-3.41377	0.000640695	0.00695971
ENSG00000013016	EHD3	protein_coding	2	EH domain containing 3	64.9237	1.11528	0.17683	6.16225	7.17183e-10	3.06503e-08
ENSG00000013275	PSMC4	protein_coding	19	proteasome 26S subunit, ATPase 4	3259.86	0.225224	0.0699885	3.21807	0.00129054	0.0125188
ENSG00000013293	SLC7A14	protein_coding	3	solute carrier family 7 member 14	51.358	-0.6801	0.190286	-3.53449	0.000408562	0.00468656
ENSG00000013297	CLDN11	protein_coding	3	claudin 11	14608.8	-0.185026	0.0549234	-3.36888	0.000754748	0.00795597
ENSG00000013375	PGM3	protein_coding	6	phosphoglucomutase 3	2837.47	0.442757	0.0796211	5.5594	2.7071e-08	9.03856e-07
ENSG00000013573	DDX11	protein_coding	12	DEAD/H-box helicase 11	554.031	-0.366877	0.107736	-3.40773	0.000655065	0.00707981
ENSG00000013619	MAMLD1	protein_coding	X	mastermind like domain containing 1	126.453	0.442389	0.160276	2.7378	0.00618508	0.0441285
ENSG00000013810	TACC3	protein_coding	4	transforming acidic coiled-coil containing protein 3	3938.54	-0.315246	0.0664875	-4.74213	2.11482e-06	4.80753e-05
ENSG00000014123	UFL1	protein_coding	6	UFM1 specific ligase 1	964.339	0.280391	0.0886328	3.16176	0.00156821	0.0147716
ENSG00000017427	IGF1	protein_coding	12	insulin like growth factor 1	14.3477	1.44476	0.219639	5.49175	3.9798e-08	1.27746e-06
ENSG00000018189	RUFY3	protein_coding	4	RUN and FYVE domain containing 3	796.085	-0.261788	0.0904017	-2.89646	0.00377401	0.0298844
ENSG00000018408	WWTR1	protein_coding	3	WW domain containing transcription regulator 1	7961.55	0.487106	0.121922	3.99592	6.44435e-05	0.000980616
ENSG00000019102	VSIG2	protein_coding	11	V-set and immunoglobulin domain containing 2	237.483	-0.927903	0.166509	-5.56462	2.62717e-08	8.83085e-07
ENSG00000019144	PHLDB1	protein_coding	11	pleckstrin homology like domain family B member 1	6630.12	0.726003	0.0688941	10.5353	5.94209e-26	1.36741e-23
ENSG00000020426	MNAT1	protein_coding	14	MNAT1 component of CDK activating kinase	670.749	0.297507	0.109924	2.70749	0.00677938	0.0474771
ENSG00000020577	SAMD4A	protein_coding	14	sterile alpha motif domain containing 4A	2470.03	0.8394	0.0980606	8.55425	1.18641e-17	1.31454e-15
ENSG00000021355	SERPINB1	protein_coding	6	serpin family B member 1	1030.48	0.309301	0.0932534	3.31481	0.000917046	0.00937606
ENSG00000021645	NRXN3	protein_coding	14	neurexin 3	181.928	0.397828	0.133564	2.98432	0.00284212	0.02375
ENSG00000022267	FHL1	protein_coding	X	four and a half LIM domains 1	513.592	0.391181	0.107119	3.65239	0.00025981	0.00318283
ENSG00000023171	GRAMD1B	protein_coding	11	GRAM domain containing 1B	446.863	0.602795	0.141869	4.24075	2.22779e-05	0.000388836
ENSG00000023318	ERP44	protein_coding	9	endoplasmic reticulum protein 44	2534.06	0.383452	0.0851396	4.50235	6.72052e-06	0.0001335
ENSG00000023734	STRAP	protein_coding	12	serine/threonine kinase receptor associated protein	5050.26	0.247063	0.0680607	3.63024	0.000283162	0.00342681
ENSG00000025772	TOMM34	protein_coding	20	translocase of outer mitochondrial membrane 34	2318.49	0.239143	0.08797	2.71795	0.0065687	0.0463028
ENSG00000025796	SEC63	protein_coding	6	SEC63 homolog, protein translocation regulator	3297.08	0.376769	0.0750723	5.01755	5.23336e-07	1.37515e-05
ENSG00000027075	PRKCH	protein_coding	14	protein kinase C eta	3910.69	0.495927	0.099245	4.99658	5.83574e-07	1.5181e-05
ENSG00000027697	IFNGR1	protein_coding	6	interferon gamma receptor 1	985.855	0.384787	0.0977687	3.93359	8.36857e-05	0.00120711
ENSG00000028137	TNFRSF1B	protein_coding	1	TNF receptor superfamily member 1B	1317.86	-0.474547	0.0861413	-5.50905	3.60772e-08	1.17059e-06
ENSG00000029153	ARNTL2	protein_coding	12	aryl hydrocarbon receptor nuclear translocator like 2	1404.3	0.313371	0.0981785	3.19043	0.00142061	0.0135693
ENSG00000031698	SARS1	protein_coding	1	seryl-tRNA synthetase 1	5648.59	0.225452	0.0705479	3.19589	0.00139399	0.0133834
ENSG00000033100	CHPF2	protein_coding	7	chondroitin polymerizing factor 2	3321.72	0.190434	0.0650842	2.92551	0.00343888	0.0277897
ENSG00000033627	ATP6V0A1	protein_coding	17	ATPase H+ transporting V0 subunit a1	1298.48	0.772876	0.0929597	8.30422	1.00474e-16	1.00865e-14
ENSG00000033867	SLC4A7	protein_coding	3	solute carrier family 4 member 7	1830.41	0.689408	0.121117	5.68663	1.2957e-08	4.61455e-07
ENSG00000034152	MAP2K3	protein_coding	17	mitogen-activated protein kinase kinase 3	1853.26	0.551696	0.138729	3.97025	7.1798e-05	0.00107288
ENSG00000035687	ADSS2	protein_coding	1	adenylosuccinate synthase 2	4703.13	0.435537	0.0731256	5.95626	2.58072e-09	1.01053e-07
ENSG00000036054	TBC1D23	protein_coding	3	TBC1 domain family member 23	1140.07	0.326635	0.0824233	3.96173	7.44101e-05	0.00109983
ENSG00000037042	TUBG2	protein_coding	17	tubulin gamma 2	211.454	-0.417067	0.136417	-3.05391	0.00225883	0.0198052
ENSG00000037241	RPL26L1	protein_coding	5	ribosomal protein L26 like 1	452.155	0.28688	0.102361	2.80476	0.00503533	0.0374532
ENSG00000037897	METTL1	protein_coding	12	methyltransferase like 1	379.273	0.473889	0.104156	4.5476	5.42616e-06	0.000111643
ENSG00000039139	DNAH5	protein_coding	5	dynein axonemal heavy chain 5	28.9546	0.681229	0.209814	3.13182	0.00173728	0.016031
ENSG00000039523	RIPOR1	protein_coding	16	RHO family interacting cell polarization regulator 1	6590.62	-0.278739	0.0890012	-3.13104	0.00174188	0.0160635
ENSG00000039560	RAI14	protein_coding	5	retinoic acid induced 14	11311.5	0.637299	0.0844228	7.54791	4.42302e-14	3.42795e-12
ENSG00000040531	CTNS	protein_coding	17	cystinosin, lysosomal cystine transporter	625.995	0.481442	0.0904876	5.31261	1.08068e-07	3.22652e-06
ENSG00000040633	PHF23	protein_coding	17	PHD finger protein 23	1976.43	-0.244895	0.0733696	-3.33812	0.000843461	0.00872436
ENSG00000043143	JADE2	protein_coding	5	jade family PHD finger 2	1925.15	-0.482327	0.1127	-4.27971	1.87135e-05	0.000333234
ENSG00000043591	ADRB1	protein_coding	10	adrenoceptor beta 1	145.862	-0.616412	0.151504	-4.14653	3.37554e-05	0.00056478
ENSG00000044574	HSPA5	protein_coding	9	heat shock protein family A (Hsp70) member 5	65041.5	1.47455	0.0961663	15.3236	5.31516e-53	7.22766e-50
ENSG00000047648	ARHGAP6	protein_coding	X	Rho GTPase activating protein 6	20.971	1.11955	0.217909	4.79256	1.64669e-06	3.84263e-05
ENSG00000047932	GOPC	protein_coding	6	golgi associated PDZ and coiled-coil motif containing	774.013	0.269217	0.0962031	2.80076	0.00509821	0.0378456
ENSG00000048028	USP28	protein_coding	11	ubiquitin specific peptidase 28	957.167	-0.25464	0.0788362	-3.23001	0.00123786	0.0120467
ENSG00000048740	CELF2	protein_coding	10	CUGBP Elav-like family member 2	1533.55	0.384473	0.104077	3.69261	0.000221966	0.00275532
ENSG00000049130	KITLG	protein_coding	12	KIT ligand	1553.72	1.00571	0.188593	5.24114	1.59591e-07	4.5731e-06
ENSG00000049192	ADAMTS6	protein_coding	5	ADAM metallopeptidase with thrombospondin type 1 motif 6	1464.15	0.354912	0.0912502	3.8862	0.000101827	0.00141818
ENSG00000049656	CLPTM1L	protein_coding	5	CLPTM1 like	4316.28	0.316936	0.066679	4.75311	2.00312e-06	4.56747e-05
ENSG00000049759	NEDD4L	protein_coding	18	NEDD4 like E3 ubiquitin protein ligase	615.983	0.764205	0.0899822	8.47544	2.3419e-17	2.52015e-15
ENSG00000050165	DKK3	protein_coding	11	dickkopf WNT signaling pathway inhibitor 3	8786.53	0.333883	0.0681186	4.90108	9.53103e-07	2.38403e-05
ENSG00000050393	MCUR1	protein_coding	6	mitochondrial calcium uniporter regulator 1	696.922	0.436821	0.0885206	4.93428	8.0445e-07	2.02917e-05
ENSG00000050730	TNIP3	protein_coding	4	TNFAIP3 interacting protein 3	33.0926	0.736456	0.214839	3.26854	0.00108106	0.0107731
ENSG00000051108	HERPUD1	protein_coding	16	homocysteine inducible ER protein with ubiquitin like domain 1	3818.23	1.69726	0.116292	14.5632	4.81423e-48	4.80075e-45
ENSG00000051180	RAD51	protein_coding	15	RAD51 recombinase	659.798	0.324384	0.0925122	3.50783	0.000451774	0.00513847
ENSG00000052795	FNIP2	protein_coding	4	folliculin interacting protein 2	557.345	0.777853	0.125405	6.18307	6.28649e-10	2.69436e-08
ENSG00000052802	MSMO1	protein_coding	4	methylsterol monooxygenase 1	3532.25	-0.275426	0.0892388	-3.08672	0.00202376	0.0181049
ENSG00000053770	AP5M1	protein_coding	14	adaptor related protein complex 5 subunit mu 1	942.715	-0.276566	0.0947809	-2.91826	0.00351992	0.0282811
ENSG00000054598	FOXC1	protein_coding	6	forkhead box C1	672.575	0.511958	0.0952509	5.3711	7.82582e-08	2.37924e-06
ENSG00000054965	FAM168A	protein_coding	11	family with sequence similarity 168 member A	982.447	-0.286349	0.105612	-2.71217	0.00668435	0.0469411
ENSG00000054967	RELT	protein_coding	11	RELT TNF receptor	407.518	0.31302	0.105875	2.95388	0.00313806	0.0257201
ENSG00000055070	SZRD1	protein_coding	1	SUZ RNA binding domain containing 1	5745.37	0.32678	0.0767799	4.25536	2.08716e-05	0.000365999
ENSG00000056972	TRAF3IP2	protein_coding	6	TRAF3 interacting protein 2	482.228	0.598642	0.0936919	6.37516	1.82778e-10	8.54372e-09
ENSG00000057019	DCBLD2	protein_coding	3	discoidin, CUB and LCCL domain containing 2	4972.3	-0.256032	0.0820288	-3.12106	0.001802	0.0165408
ENSG00000057657	PRDM1	protein_coding	6	PR/SET domain 1	236.126	0.869008	0.135985	6.33765	2.333e-10	1.07707e-08
ENSG00000057704	TMCC3	protein_coding	12	transmembrane and coiled-coil domain family 3	1156.17	-0.416866	0.0960051	-4.34363	1.40145e-05	0.000256897
ENSG00000057935	MTA3	protein_coding	2	metastasis associated 1 family member 3	826.08	-0.388565	0.0872173	-4.45558	8.36658e-06	0.000161898
ENSG00000058262	SEC61A1	protein_coding	3	SEC61 translocon subunit alpha 1	14371.7	0.31439	0.0616189	5.10194	3.36196e-07	9.15501e-06
ENSG00000058404	CAMK2B	protein_coding	7	calcium/calmodulin dependent protein kinase II beta	15.3204	0.675708	0.219675	2.86047	0.00423017	0.0328189
ENSG00000058453	CROCC	protein_coding	1	ciliary rootlet coiled-coil, rootletin	613.459	-0.420593	0.108405	-3.88149	0.000103819	0.00144189
ENSG00000059122	FLYWCH1	protein_coding	16	FLYWCH-type zinc finger 1	1403.39	-0.20962	0.0776027	-2.70113	0.00691034	0.0481888
ENSG00000059573	ALDH18A1	protein_coding	10	aldehyde dehydrogenase 18 family member A1	2369.68	0.348918	0.0704755	4.95109	7.38008e-07	1.87104e-05
ENSG00000059804	SLC2A3	protein_coding	12	solute carrier family 2 member 3	1111.97	0.409035	0.0967813	4.22452	2.39447e-05	0.000415259
ENSG00000060140	STYK1	protein_coding	12	serine/threonine/tyrosine kinase 1	652.588	-0.452086	0.097599	-4.63239	3.61464e-06	7.73502e-05
ENSG00000061918	GUCY1B1	protein_coding	4	guanylate cyclase 1 soluble subunit beta 1	71.3792	1.51087	0.189809	7.6074	2.79661e-14	2.22509e-12
ENSG00000061938	TNK2	protein_coding	3	tyrosine kinase non receptor 2	770.298	-0.402091	0.125423	-3.20422	0.00135428	0.0130524
ENSG00000063127	SLC6A16	protein_coding	19	solute carrier family 6 member 16	19.0362	-0.640584	0.220701	-2.97344	0.00294482	0.0244532
ENSG00000063169	BICRA	protein_coding	19	BRD4 interacting chromatin remodeling complex associated protein	1197.93	-0.517851	0.147367	-3.50765	0.000452081	0.00513847
ENSG00000063241	ISOC2	protein_coding	19	isochorismatase domain containing 2	1257.99	0.552217	0.109762	5.02993	4.90654e-07	1.29668e-05
ENSG00000064012	CASP8	protein_coding	2	caspase 8	212.779	-0.46753	0.129261	-3.61815	0.000296713	0.00357346
ENSG00000064225	ST3GAL6	protein_coding	3	ST3 beta-galactoside alpha-2,3-sialyltransferase 6	772.782	0.537082	0.0902599	5.94414	2.77906e-09	1.08253e-07
ENSG00000064393	HIPK2	protein_coding	7	homeodomain interacting protein kinase 2	826.377	0.550007	0.138551	3.95675	7.59767e-05	0.00111527
ENSG00000064607	SUGP2	protein_coding	19	SURP and G-patch domain containing 2	1855.17	-0.311584	0.0883275	-3.52732	0.000419793	0.00480433
ENSG00000064651	SLC12A2	protein_coding	5	solute carrier family 12 member 2	3036.42	0.984256	0.146907	6.67004	2.55728e-11	1.36127e-09
ENSG00000064687	ABCA7	protein_coding	19	ATP binding cassette subfamily A member 7	235.105	-0.722012	0.161999	-4.45233	8.49437e-06	0.000163525
ENSG00000064692	SNCAIP	protein_coding	5	synuclein alpha interacting protein	226.04	0.829268	0.175731	4.69133	2.7144e-06	5.9621e-05
ENSG00000064763	FAR2	protein_coding	12	fatty acyl-CoA reductase 2	1274.57	-0.403164	0.0916933	-4.39847	1.09015e-05	0.000205112
ENSG00000064932	SBNO2	protein_coding	19	strawberry notch homolog 2	2729.4	0.290423	0.0708017	4.10132	4.10806e-05	0.000668644
ENSG00000064989	CALCRL	protein_coding	2	calcitonin receptor like receptor	5339.69	0.644518	0.117649	5.4689	4.52829e-08	1.44731e-06
ENSG00000065000	AP3D1	protein_coding	19	adaptor related protein complex 3 subunit delta 1	8275.1	0.424771	0.0595956	7.12683	1.02707e-12	6.45503e-11
ENSG00000065054	SLC9A3R2	protein_coding	16	SLC9A3 regulator 2	3014.6	0.29351	0.0821225	3.57359	0.000352121	0.00411486
ENSG00000065060	UHRF1BP1	protein_coding	6	UHRF1 binding protein 1	694.714	0.46234	0.12434	3.70696	0.000209758	0.00262119
ENSG00000065154	OAT	protein_coding	10	ornithine aminotransferase	2545.64	0.314814	0.064633	4.87049	1.1132e-06	2.72078e-05
ENSG00000065485	PDIA5	protein_coding	3	protein disulfide isomerase family A member 5	2179.45	0.172361	0.0596963	2.88745	0.00388377	0.0305113
ENSG00000065548	ZC3H15	protein_coding	2	zinc finger CCCH-type containing 15	2943.65	0.162456	0.0564595	2.87734	0.00401048	0.0313421
ENSG00000065882	TBC1D1	protein_coding	4	TBC1 domain family member 1	1802.67	0.267081	0.0731458	3.65056	0.000261666	0.00320295
ENSG00000065911	MTHFD2	protein_coding	2	methylenetetrahydrofolate dehydrogenase (NADP+ dependent) 2, methenyltetrahydrofolate cyclohydrolase	2236.9	1.28905	0.100676	12.7918	1.82273e-37	9.08813e-35
ENSG00000066455	GOLGA5	protein_coding	14	golgin A5	1393.76	0.391351	0.0719503	5.43733	5.40848e-08	1.70316e-06
ENSG00000066651	TRMT11	protein_coding	6	tRNA methyltransferase 11 homolog	176.831	0.383677	0.142136	2.70183	0.00689585	0.0481326
ENSG00000066739	ATG2B	protein_coding	14	autophagy related 2B	752.279	0.422362	0.123279	3.41908	0.000628333	0.00683535
ENSG00000066855	MTFR1	protein_coding	8	mitochondrial fission regulator 1	780.938	0.675091	0.102131	6.60509	3.97289e-11	2.01446e-09
ENSG00000067113	PLPP1	protein_coding	5	phospholipid phosphatase 1	384.529	1.06365	0.099929	10.611	2.64993e-26	6.29169e-24
ENSG00000067167	TRAM1	protein_coding	8	translocation associated membrane protein 1	6596.51	0.375233	0.0809256	4.63599	3.55229e-06	7.61249e-05
ENSG00000067248	DHX29	protein_coding	5	DExH-box helicase 29	1549.79	0.236825	0.0821279	2.88178	0.00395441	0.0309563
ENSG00000067798	NAV3	protein_coding	12	neuron navigator 3	1567.58	0.432285	0.148868	2.88388	0.00392814	0.0308113
ENSG00000067955	CBFB	protein_coding	16	core-binding factor subunit beta	1327.47	0.364586	0.0782511	4.65574	3.22825e-06	6.98815e-05
ENSG00000067992	PDK3	protein_coding	X	pyruvate dehydrogenase kinase 3	123.597	0.434457	0.142978	3.03139	0.00243429	0.0210232
ENSG00000068305	MEF2A	protein_coding	15	myocyte enhancer factor 2A	1142.8	0.837103	0.108816	7.67877	1.60624e-14	1.29871e-12
ENSG00000068366	ACSL4	protein_coding	X	acyl-CoA synthetase long chain family member 4	3581.8	0.304537	0.0810986	3.75451	0.000173681	0.00222998
ENSG00000068383	INPP5A	protein_coding	10	inositol polyphosphate-5-phosphatase A	953.574	0.649644	0.0907394	7.15247	8.52283e-13	5.37909e-11
ENSG00000068438	FTSJ1	protein_coding	X	FtsJ RNA 2'-O-methyltransferase 1	1348.78	0.342639	0.0749652	4.56954	4.88791e-06	0.000101546
ENSG00000068912	ERLEC1	protein_coding	2	endoplasmic reticulum lectin 1	1618.75	0.77037	0.0761432	10.1141	4.78315e-24	1.02209e-21
ENSG00000069702	TGFBR3	protein_coding	1	transforming growth factor beta receptor 3	237.198	-0.596105	0.124335	-4.79449	1.63092e-06	3.81772e-05
ENSG00000069812	HES2	protein_coding	1	hes family bHLH transcription factor 2	380.996	-0.460648	0.10334	-4.45459	8.40533e-06	0.000162438
ENSG00000069849	ATP1B3	protein_coding	3	ATPase Na+/K+ transporting subunit beta 3	5344.71	0.392051	0.0641906	6.10719	1.01402e-09	4.20157e-08
ENSG00000070081	NUCB2	protein_coding	11	nucleobindin 2	3716.06	0.72509	0.0793734	9.13263	6.68565e-20	9.43434e-18
ENSG00000070366	SMG6	protein_coding	17	SMG6 nonsense mediated mRNA decay factor	1870.18	-0.228025	0.0748296	-3.04691	0.00231203	0.0201888
ENSG00000070444	MNT	protein_coding	17	MAX network transcriptional repressor	531.653	0.332553	0.0832209	3.99133	6.5705e-05	0.000995761
ENSG00000070501	POLB	protein_coding	8	DNA polymerase beta	345.469	0.309156	0.101527	3.04487	0.0023278	0.0203028
ENSG00000070540	WIPI1	protein_coding	17	WD repeat domain, phosphoinositide interacting 1	1114.02	0.629697	0.129333	4.86227	1.1605e-06	2.81798e-05
ENSG00000070610	GBA2	protein_coding	9	glucosylceramidase beta 2	1666.96	-0.542957	0.0926941	-5.85833	4.67553e-09	1.77504e-07
ENSG00000070669	ASNS	protein_coding	7	asparagine synthetase (glutamine-hydrolyzing)	22.627	0.826555	0.213585	3.67337	0.000239371	0.00295178
ENSG00000070718	AP3M2	protein_coding	8	adaptor related protein complex 3 subunit mu 2	497.036	0.306161	0.0902282	3.39152	0.000695059	0.00745818
ENSG00000070882	OSBPL3	protein_coding	7	oxysterol binding protein like 3	1892.48	0.330994	0.0874887	3.78211	0.000155506	0.00202972
ENSG00000070961	ATP2B1	protein_coding	12	ATPase plasma membrane Ca2+ transporting 1	1052.77	0.885091	0.121889	7.24905	4.19704e-13	2.75348e-11
ENSG00000071205	ARHGAP10	protein_coding	4	Rho GTPase activating protein 10	1313.78	0.559135	0.0740572	7.54617	4.48261e-14	3.45623e-12
ENSG00000071537	SEL1L	protein_coding	14	SEL1L adaptor subunit of ERAD E3 ubiquitin ligase	4184.94	1.47806	0.133505	11.0447	2.32434e-28	6.20847e-26
ENSG00000071575	TRIB2	protein_coding	2	tribbles pseudokinase 2	472.833	0.586813	0.10873	5.38985	7.05184e-08	2.16594e-06
ENSG00000071967	CYBRD1	protein_coding	2	cytochrome b reductase 1	656.223	0.302573	0.106988	2.82157	0.00477885	0.0360474
ENSG00000072110	ACTN1	protein_coding	14	actinin alpha 1	17339.4	0.213613	0.0732953	2.91419	0.00356618	0.0285409
ENSG00000072133	RPS6KA6	protein_coding	X	ribosomal protein S6 kinase A6	31.0194	0.666584	0.207132	3.11875	0.0018162	0.0166259
ENSG00000072163	LIMS2	protein_coding	2	LIM zinc finger domain containing 2	576.767	-0.369221	0.0932327	-3.96234	7.42187e-05	0.00109917
ENSG00000072274	TFRC	protein_coding	3	transferrin receptor	2760.75	0.306009	0.0978472	3.12633	0.00177001	0.0162728
ENSG00000072422	RHOBTB1	protein_coding	10	Rho related BTB domain containing 1	779.614	0.896834	0.121373	7.36979	1.709e-13	1.20015e-11
ENSG00000072803	FBXW11	protein_coding	5	F-box and WD repeat domain containing 11	1472.68	0.291825	0.0991518	2.94206	0.00326039	0.0265337
ENSG00000072849	DERL2	protein_coding	17	derlin 2	1227.17	0.751845	0.0806794	9.31228	1.25117e-20	1.89041e-18
ENSG00000073008	PVR	protein_coding	19	PVR cell adhesion molecule	6524.77	0.342135	0.0794868	4.30415	1.67628e-05	0.000302823
ENSG00000073146	MOV10L1	protein_coding	22	Mov10 like RISC complex RNA helicase 1	544.762	-0.499778	0.119483	-4.18823	2.81136e-05	0.000479501
ENSG00000073331	ALPK1	protein_coding	4	alpha kinase 1	97.2792	-0.550722	0.153136	-3.58307	0.000339578	0.00400584
ENSG00000073417	PDE8A	protein_coding	15	phosphodiesterase 8A	1097.21	0.325008	0.0817088	3.97584	7.01304e-05	0.00105006
ENSG00000073605	GSDMB	protein_coding	17	gasdermin B	93.6136	-0.565134	0.17334	-3.25003	0.00115393	0.0113706
ENSG00000073756	PTGS2	protein_coding	1	prostaglandin-endoperoxide synthase 2	1415.52	1.00224	0.197358	4.97795	6.42602e-07	1.6459e-05
ENSG00000073803	MAP3K13	protein_coding	3	mitogen-activated protein kinase kinase kinase 13	244.35	0.440221	0.117453	3.74343	0.000181524	0.00231478
ENSG00000073921	PICALM	protein_coding	11	phosphatidylinositol binding clathrin assembly protein	7444.03	0.472892	0.0818122	5.77876	7.52529e-09	2.74545e-07
ENSG00000074219	TEAD2	protein_coding	19	TEA domain transcription factor 2	1573.31	-0.425632	0.110659	-3.84826	0.00011896	0.00161763
ENSG00000074319	TSG101	protein_coding	11	tumor susceptibility 101	1593.49	0.363687	0.0729731	4.98305	6.25895e-07	1.61416e-05
ENSG00000074695	LMAN1	protein_coding	18	lectin, mannose binding 1	5506.09	0.440844	0.0884974	4.97979	6.36518e-07	1.63592e-05
ENSG00000075213	SEMA3A	protein_coding	7	semaphorin 3A	491.495	0.681048	0.130748	5.20202	1.97129e-07	5.55303e-06
ENSG00000075340	ADD2	protein_coding	2	adducin 2	109.436	0.452013	0.155139	2.89061	0.00384499	0.0303501
ENSG00000075391	RASAL2	protein_coding	1	RAS protein activator like 2	819.815	-0.554418	0.116112	-4.77412	1.80495e-06	4.16001e-05
ENSG00000075420	FNDC3B	protein_coding	3	fibronectin type III domain containing 3B	5638.76	0.49481	0.113506	4.35615	1.32368e-05	0.000245044
ENSG00000075790	BCAP29	protein_coding	7	B cell receptor associated protein 29	194.332	0.395295	0.126754	3.10903	0.00187701	0.0170988
ENSG00000075826	SEC31B	protein_coding	10	SEC31 homolog B, COPII coat complex component	86.1019	-0.699074	0.181856	-3.83566	0.000125228	0.00168753
ENSG00000076356	PLXNA2	protein_coding	1	plexin A2	8167.85	0.32856	0.118916	2.7601	0.00577839	0.041836
ENSG00000076555	ACACB	protein_coding	12	acetyl-CoA carboxylase beta	84.9987	-0.531578	0.17925	-2.9716	0.00296255	0.0245506
ENSG00000076604	TRAF4	protein_coding	17	TNF receptor associated factor 4	1725.96	0.415993	0.0983738	4.22689	2.36942e-05	0.000412113
ENSG00000076706	MCAM	protein_coding	11	melanoma cell adhesion molecule	59232.5	0.258797	0.0783698	3.30187	0.000960414	0.00974618
ENSG00000077044	DGKD	protein_coding	2	diacylglycerol kinase delta	741.556	0.764297	0.0935712	8.15484	3.49656e-16	3.37429e-14
ENSG00000077152	UBE2T	protein_coding	1	ubiquitin conjugating enzyme E2 T	435.494	0.411358	0.110677	3.72107	0.00019838	0.00249778
ENSG00000077232	DNAJC10	protein_coding	2	DnaJ heat shock protein family (Hsp40) member C10	5484.02	0.351911	0.0777601	4.52497	6.04041e-06	0.000122263
ENSG00000077684	JADE1	protein_coding	4	jade family PHD finger 1	1184.81	0.421838	0.0904781	4.66085	3.14912e-06	6.82675e-05
ENSG00000078018	MAP2	protein_coding	2	microtubule associated protein 2	419.37	0.439442	0.159271	2.73773	0.00618649	0.0441285
ENSG00000078043	PIAS2	protein_coding	18	protein inhibitor of activated STAT 2	423.631	0.314068	0.0983493	3.18994	0.00142301	0.0135835
ENSG00000078177	N4BP2	protein_coding	4	NEDD4 binding protein 2	321.391	0.865968	0.14772	5.82818	5.60353e-09	2.10069e-07
ENSG00000078246	TULP3	protein_coding	12	TUB like protein 3	930.344	0.341704	0.10482	3.25864	0.00111946	0.011104
ENSG00000078401	EDN1	protein_coding	6	endothelin 1	10822.4	-0.6472	0.0712483	-9.08565	1.03079e-19	1.41455e-17
ENSG00000078687	TNRC6C	protein_coding	17	trinucleotide repeat containing adaptor 6C	362.187	-0.332296	0.10731	-3.09032	0.00199938	0.0179512
ENSG00000078699	CBFA2T2	protein_coding	20	CBFA2/RUNX1 partner transcriptional co-repressor 2	414.818	-0.462183	0.0964265	-4.79083	1.66089e-06	3.8637e-05
ENSG00000078747	ITCH	protein_coding	20	itchy E3 ubiquitin protein ligase	2012.34	0.259357	0.0844586	3.06932	0.00214544	0.0189554
ENSG00000078804	TP53INP2	protein_coding	20	tumor protein p53 inducible nuclear protein 2	967.744	0.492835	0.131059	3.75591	0.000172713	0.00222136
ENSG00000079102	RUNX1T1	protein_coding	8	RUNX1 partner transcriptional co-repressor 1	680.442	-0.504788	0.124622	-4.05123	5.095e-05	0.000800535
ENSG00000079332	SAR1A	protein_coding	10	secretion associated Ras related GTPase 1A	2507.04	0.271897	0.0624936	4.35005	1.36106e-05	0.000250107
ENSG00000079335	CDC14A	protein_coding	1	cell division cycle 14A	246.142	0.653159	0.122844	5.29202	1.2097e-07	3.56195e-06
ENSG00000079337	RAPGEF3	protein_coding	12	Rap guanine nucleotide exchange factor 3	1202.45	-0.527412	0.0949296	-5.55579	2.76354e-08	9.20647e-07
ENSG00000079459	FDFT1	protein_coding	8	farnesyl-diphosphate farnesyltransferase 1	5500.69	-0.363387	0.107249	-3.38975	0.000699569	0.00749045
ENSG00000079691	CARMIL1	protein_coding	6	capping protein regulator and myosin 1 linker 1	145.826	-0.611521	0.174078	-3.51932	0.000432652	0.00494016
ENSG00000080371	RAB21	protein_coding	12	RAB21, member RAS oncogene family	1223.82	0.33649	0.0865802	3.88454	0.000102523	0.00142522
ENSG00000080503	SMARCA2	protein_coding	9	SWI/SNF related, matrix associated, actin dependent regulator of chromatin, subfamily a, member 2	1956.52	0.417358	0.0978027	4.26436	2.00476e-05	0.000353908
ENSG00000080546	SESN1	protein_coding	6	sestrin 1	751.413	-0.251406	0.0894758	-2.81072	0.00494311	0.037025
ENSG00000080822	CLDND1	protein_coding	3	claudin domain containing 1	1307.76	0.398933	0.0793276	5.0295	4.91751e-07	1.29729e-05
ENSG00000081181	ARG2	protein_coding	14	arginase 2	483.196	0.668747	0.118784	5.62693	1.83447e-08	6.36658e-07
ENSG00000081189	MEF2C	protein_coding	5	myocyte enhancer factor 2C	1472.36	1.65029	0.132085	12.4408	1.56853e-35	7.33188e-33
ENSG00000081307	UBA5	protein_coding	3	ubiquitin like modifier activating enzyme 5	1193.64	0.316018	0.0835136	3.78449	0.000154023	0.00201565
ENSG00000081377	CDC14B	protein_coding	9	cell division cycle 14B	61.6241	0.747872	0.181552	4.04089	5.32496e-05	0.000832923
ENSG00000081923	ATP8B1	protein_coding	18	ATPase phospholipid transporting 8B1	3901.45	0.744891	0.125596	5.91459	3.32695e-09	1.28259e-07
ENSG00000082153	BZW1	protein_coding	2	basic leucine zipper and W2 domains 1	6252.32	0.280282	0.0751532	3.72964	0.000191752	0.00242269
ENSG00000082497	SERTAD4	protein_coding	1	SERTA domain containing 4	65.3523	-0.484399	0.176614	-2.75855	0.00580581	0.0419938
ENSG00000082512	TRAF5	protein_coding	1	TNF receptor associated factor 5	274.514	-0.816824	0.136041	-6.00488	1.91474e-09	7.76168e-08
ENSG00000083312	TNPO1	protein_coding	5	transportin 1	15253.8	0.42798	0.102015	4.19385	2.74254e-05	0.00046937
ENSG00000083720	OXCT1	protein_coding	5	3-oxoacid CoA-transferase 1	1470.35	0.271127	0.0913028	2.96995	0.00297848	0.024628
ENSG00000083750	RRAGB	protein_coding	X	Ras related GTP binding B	351.441	-0.521261	0.117794	-4.42381	9.69733e-06	0.000184311
ENSG00000084090	STARD7	protein_coding	2	StAR related lipid transfer domain containing 7	4021.11	0.294254	0.0603078	4.87895	1.06655e-06	2.61531e-05
ENSG00000084112	SSH1	protein_coding	12	slingshot protein phosphatase 1	2328.11	0.899917	0.116136	7.73351	1.0462e-14	8.59835e-13
ENSG00000084710	EFR3B	protein_coding	2	EFR3 homolog B	83.2528	0.938398	0.183454	4.99564	5.86424e-07	1.52023e-05
ENSG00000085185	BCORL1	protein_coding	X	BCL6 corepressor like 1	265.9	-0.583244	0.130415	-4.47152	7.7664e-06	0.000151066
ENSG00000085415	SEH1L	protein_coding	18	SEH1 like nucleoporin	572.582	0.236174	0.0853698	2.76736	0.00565123	0.0410744
ENSG00000085449	WDFY1	protein_coding	2	WD repeat and FYVE domain containing 1	1898.27	0.235977	0.0697833	3.38149	0.000720936	0.00767395
ENSG00000086062	B4GALT1	protein_coding	9	beta-1,4-galactosyltransferase 1	2219.46	0.619437	0.0911351	6.79629	1.0735e-11	6.014e-10
ENSG00000086598	TMED2	protein_coding	12	transmembrane p24 trafficking protein 2	7158.87	0.444985	0.0668507	6.65575	2.81865e-11	1.47417e-09
ENSG00000086619	ERO1B	protein_coding	1	endoplasmic reticulum oxidoreductase 1 beta	159.51	2.28202	0.156729	14.099	3.85003e-45	3.03099e-42
ENSG00000086696	HSD17B2	protein_coding	16	hydroxysteroid 17-beta dehydrogenase 2	34.047	0.546558	0.210901	2.82064	0.00479275	0.0361159
ENSG00000086827	ZW10	protein_coding	11	zw10 kinetochore protein	1270.46	0.193535	0.0667886	2.89757	0.00376063	0.02981
ENSG00000087095	NLK	protein_coding	17	nemo like kinase	688.712	0.469786	0.0889451	5.28178	1.27938e-07	3.75972e-06
ENSG00000087157	PGS1	protein_coding	17	phosphatidylglycerophosphate synthase 1	872.347	-0.319893	0.0782189	-4.0904	4.30637e-05	0.000694124
ENSG00000087266	SH3BP2	protein_coding	4	SH3 domain binding protein 2	1633.24	-0.311556	0.0797256	-3.90739	9.32976e-05	0.00132405
ENSG00000087302	RTRAF	protein_coding	14	RNA transcription, translation and transport factor	2914.09	0.212292	0.0788432	2.69277	0.00708613	0.0490715
ENSG00000087303	NID2	protein_coding	14	nidogen 2	741.037	0.749989	0.157387	4.73277	2.21473e-06	5.01178e-05
ENSG00000087502	ERGIC2	protein_coding	12	ERGIC and golgi 2	1031.26	0.355467	0.0786084	4.52082	6.16006e-06	0.000124348
ENSG00000087903	RFX2	protein_coding	19	regulatory factor X2	264.254	-0.387721	0.121282	-3.19971	0.00137565	0.0132158
ENSG00000088038	CNOT3	protein_coding	19	CCR4-NOT transcription complex subunit 3	1670.56	0.475566	0.0957285	4.9646	6.88426e-07	1.75127e-05
ENSG00000088179	PTPN4	protein_coding	2	protein tyrosine phosphatase non-receptor type 4	395.516	-0.433279	0.112734	-3.84392	0.000121086	0.0016391
ENSG00000088205	DDX18	protein_coding	2	DEAD-box helicase 18	1770.35	0.335053	0.0901599	3.71792	0.000200873	0.0025213
ENSG00000088280	ASAP3	protein_coding	1	ArfGAP with SH3 domain, ankyrin repeat and PH domain 3	276.419	-0.499431	0.138907	-3.59895	0.0003195	0.00381107
ENSG00000088340	FER1L4	transcribed_unitary_pseudogene	20	fer-1 like family member 4 (pseudogene)	25.9965	-0.598837	0.214969	-2.76984	0.00560843	0.0408427
ENSG00000088367	EPB41L1	protein_coding	20	erythrocyte membrane protein band 4.1 like 1	183.106	-0.526777	0.157159	-3.37117	0.00074849	0.00792729
ENSG00000088451	TGDS	protein_coding	13	TDP-glucose 4,6-dehydratase	254.127	0.399386	0.116109	3.43566	0.000591102	0.00648218
ENSG00000088756	ARHGAP28	protein_coding	18	Rho GTPase activating protein 28	252.971	-0.779945	0.187612	-4.20187	2.64724e-05	0.000455667
ENSG00000088836	SLC4A11	protein_coding	20	solute carrier family 4 member 11	321.24	-0.434854	0.106616	-4.08065	4.49101e-05	0.000718178
ENSG00000089159	PXN	protein_coding	12	paxillin	9619.28	-0.362073	0.0577171	-6.27318	3.53745e-10	1.57479e-08
ENSG00000089177	KIF16B	protein_coding	20	kinesin family member 16B	140.665	0.385095	0.14135	2.71135	0.00670101	0.047036
ENSG00000089335	ZNF302	protein_coding	19	zinc finger protein 302	439.148	-0.248222	0.0916813	-2.70747	0.00677972	0.0474771
ENSG00000089692	LAG3	protein_coding	12	lymphocyte activating 3	36.5265	-0.8263	0.20811	-3.91011	9.22549e-05	0.00131049
ENSG00000089818	NECAP1	protein_coding	12	NECAP endocytosis associated 1	723.629	0.351311	0.120062	2.92286	0.00346829	0.0279664
ENSG00000090020	SLC9A1	protein_coding	1	solute carrier family 9 member A1	2614.42	-0.256982	0.0810022	-3.17187	0.00151461	0.0143299
ENSG00000090238	YPEL3	protein_coding	16	yippee like 3	392.863	-0.523796	0.15394	-3.41314	0.000642178	0.00697075
ENSG00000090520	DNAJB11	protein_coding	3	DnaJ heat shock protein family (Hsp40) member B11	3035.37	1.10085	0.0909395	12.0983	1.07846e-33	4.3599e-31
ENSG00000090530	P3H2	protein_coding	3	prolyl 3-hydroxylase 2	329.542	1.47972	0.116726	12.5972	2.18649e-36	1.05501e-33
ENSG00000090861	AARS1	protein_coding	16	alanyl-tRNA synthetase 1	5038.22	0.483025	0.0750038	6.43863	1.2056e-10	5.79852e-09
ENSG00000091129	NRCAM	protein_coding	7	neuronal cell adhesion molecule	5193.75	0.542238	0.122186	4.42993	9.42635e-06	0.000179846
ENSG00000091137	SLC26A4	protein_coding	7	solute carrier family 26 member 4	13.8863	0.755033	0.22087	3.12329	0.00178843	0.016432
ENSG00000091140	DLD	protein_coding	7	dihydrolipoamide dehydrogenase	2122.63	0.244663	0.0763844	3.20319	0.00135915	0.0130909
ENSG00000091409	ITGA6	protein_coding	2	integrin subunit alpha 6	11443.1	0.473309	0.116861	4.04718	5.18377e-05	0.000813629
ENSG00000091428	RAPGEF4	protein_coding	2	Rap guanine nucleotide exchange factor 4	290.268	0.789821	0.146248	5.37551	7.63653e-08	2.33594e-06
ENSG00000091483	FH	protein_coding	1	fumarate hydratase	2091.19	0.416053	0.06144	6.77172	1.27262e-11	6.99848e-10
ENSG00000091490	SEL1L3	protein_coding	4	SEL1L family member 3	2718	0.395559	0.112857	3.50305	0.000459959	0.00522009
ENSG00000091527	CDV3	protein_coding	3	CDV3 homolog	10908.7	0.329734	0.0585794	5.62859	1.81685e-08	6.32011e-07
ENSG00000091592	NLRP1	protein_coding	17	NLR family pyrin domain containing 1	1691.84	-0.477676	0.079641	-5.99749	2.00391e-09	8.10123e-08
ENSG00000091879	ANGPT2	protein_coding	8	angiopoietin 2	1406.44	0.943973	0.11753	8.03668	9.2303e-16	8.47036e-14
ENSG00000091972	CD200	protein_coding	3	CD200 molecule	188.603	1.84439	0.174211	10.3684	3.45105e-25	7.5913e-23
ENSG00000092098	RNF31	protein_coding	14	ring finger protein 31	187.139	-0.521434	0.140578	-3.69943	0.000216085	0.0026935
ENSG00000092421	SEMA6A	protein_coding	5	semaphorin 6A	15.5689	-0.73079	0.220936	-3.33857	0.000842111	0.00871716
ENSG00000092621	PHGDH	protein_coding	1	phosphoglycerate dehydrogenase	352.724	0.590608	0.158211	3.7349	0.000187793	0.00238254
ENSG00000092964	DPYSL2	protein_coding	8	dihydropyrimidinase like 2	1665.32	-0.433449	0.0923213	-4.69718	2.63772e-06	5.81932e-05
ENSG00000092969	TGFB2	protein_coding	1	transforming growth factor beta 2	394.882	0.434782	0.139587	3.13895	0.00169552	0.0157233
ENSG00000094804	CDC6	protein_coding	17	cell division cycle 6	1224.57	0.797006	0.109649	7.25758	3.94071e-13	2.5967e-11
ENSG00000094975	SUCO	protein_coding	1	SUN domain containing ossification factor	1741.27	0.41154	0.0960713	4.28121	1.8588e-05	0.000331393
ENSG00000095002	MSH2	protein_coding	2	mutS homolog 2	1102.31	0.459247	0.0967248	4.74822	2.05215e-06	4.67215e-05
ENSG00000095066	HOOK2	protein_coding	19	hook microtubule tethering protein 2	247.285	-0.417026	0.124002	-3.36286	0.000771394	0.00809152
ENSG00000095139	ARCN1	protein_coding	11	archain 1	8652.67	0.285929	0.0895303	3.19312	0.00140745	0.013478
ENSG00000095370	SH2D3C	protein_coding	9	SH2 domain containing 3C	2111.89	-0.206784	0.0734845	-2.81393	0.00489406	0.0367497
ENSG00000095380	NANS	protein_coding	9	N-acetylneuraminate synthase	1967.27	0.514633	0.101622	5.06326	4.12155e-07	1.1009e-05
ENSG00000095637	SORBS1	protein_coding	10	sorbin and SH3 domain containing 1	207.11	1.09444	0.147764	7.35854	1.85935e-13	1.29964e-11
ENSG00000095794	CREM	protein_coding	10	cAMP responsive element modulator	865.365	1.07198	0.111362	9.61433	6.95575e-22	1.20982e-19
ENSG00000099194	SCD	protein_coding	10	stearoyl-CoA desaturase	13599.4	-0.3951	0.133045	-2.96957	0.00298214	0.0246447
ENSG00000099246	RAB18	protein_coding	10	RAB18, member RAS oncogene family	2154.58	0.308347	0.0844835	3.64782	0.000264472	0.0032241
ENSG00000099282	TSPAN15	protein_coding	10	tetraspanin 15	452.982	-0.796569	0.134017	-5.95657	2.57592e-09	1.01053e-07
ENSG00000099308	MAST3	protein_coding	19	microtubule associated serine/threonine kinase 3	106.928	-0.537983	0.149632	-3.58871	0.000332314	0.00393879
ENSG00000099337	KCNK6	protein_coding	19	potassium two pore domain channel subfamily K member 6	573.654	0.566525	0.135611	4.17261	3.01135e-05	0.000509409
ENSG00000099875	MKNK2	protein_coding	19	MAPK interacting serine/threonine kinase 2	2512.64	-0.264019	0.0731386	-3.61014	0.000306031	0.00366795
ENSG00000099889	ARVCF	protein_coding	22	ARVCF delta catenin family member	2302.24	-0.562199	0.117713	-4.77976	1.75504e-06	4.05886e-05
ENSG00000099958	DERL3	protein_coding	22	derlin 3	102.746	3.00503	0.201998	13.3464	1.24333e-40	7.15297e-38
ENSG00000100003	SEC14L2	protein_coding	22	SEC14 like lipid binding 2	473.408	0.436882	0.101438	4.30583	1.66362e-05	0.000301013
ENSG00000100027	YPEL1	protein_coding	22	yippee like 1	152.346	-0.543641	0.190199	-2.88961	0.00385714	0.0303979
ENSG00000100065	CARD10	protein_coding	22	caspase recruitment domain family member 10	1344.13	-0.425127	0.0839422	-5.06538	4.07597e-07	1.09067e-05
ENSG00000100099	HPS4	protein_coding	22	HPS4 biogenesis of lysosomal organelles complex 3 subunit 2	842.872	-0.258557	0.0816063	-3.16856	0.00153198	0.0144668
ENSG00000100100	PIK3IP1	protein_coding	22	phosphoinositide-3-kinase interacting protein 1	151.554	-0.623823	0.138698	-4.47974	7.4734e-06	0.000146318
ENSG00000100196	KDELR3	protein_coding	22	KDEL endoplasmic reticulum protein retention receptor 3	562.91	0.458542	0.0992561	4.61424	3.94527e-06	8.34701e-05
ENSG00000100201	DDX17	protein_coding	22	DEAD-box helicase 17	6704.25	-0.28434	0.10479	-2.7137	0.00665361	0.0467471
ENSG00000100207	TCF20	protein_coding	22	transcription factor 20	1042.37	-0.362534	0.102282	-3.54373	0.000394503	0.00454972
ENSG00000100219	XBP1	protein_coding	22	X-box binding protein 1	3973.41	0.474561	0.0905029	5.24303	1.57964e-07	4.53518e-06
ENSG00000100221	JOSD1	protein_coding	22	Josephin domain containing 1	3403.71	0.638433	0.0675006	9.45608	3.19713e-21	5.08752e-19
ENSG00000100228	RAB36	protein_coding	22	RAB36, member RAS oncogene family	60.2059	0.645517	0.173776	3.65499	0.00025719	0.00315591
ENSG00000100266	PACSIN2	protein_coding	22	protein kinase C and casein kinase substrate in neurons 2	2652.34	0.500265	0.0757906	6.59889	4.14255e-11	2.08634e-09
ENSG00000100281	HMGXB4	protein_coding	22	HMG-box containing 4	695.221	0.283179	0.0797934	3.54856	0.000387337	0.00447664
ENSG00000100304	TTLL12	protein_coding	22	tubulin tyrosine ligase like 12	2045.71	0.361943	0.0884477	4.09053	4.30392e-05	0.000694124
ENSG00000100330	MTMR3	protein_coding	22	myotubularin related protein 3	1205.44	-0.219868	0.0796758	-2.75912	0.00579577	0.0419415
ENSG00000100368	CSF2RB	protein_coding	22	colony stimulating factor 2 receptor subunit beta	1762.81	0.587451	0.109847	5.34619	8.98231e-08	2.69794e-06
ENSG00000100403	ZC3H7B	protein_coding	22	zinc finger CCCH-type containing 7B	8571.2	-0.185511	0.0616217	-3.01049	0.00260824	0.0221797
ENSG00000100429	HDAC10	protein_coding	22	histone deacetylase 10	443.142	-0.612077	0.145799	-4.19838	2.68835e-05	0.00046115
ENSG00000100439	ABHD4	protein_coding	14	abhydrolase domain containing 4, N-acyl phospholipase B	1546.14	0.414203	0.0999043	4.1415	3.45047e-05	0.000575387
ENSG00000100441	KHNYN	protein_coding	14	KH and NYN domain containing	2298.68	-0.470961	0.0642842	-7.32766	2.34208e-13	1.62189e-11
ENSG00000100522	GNPNAT1	protein_coding	14	glucosamine-phosphate N-acetyltransferase 1	1780.64	0.478499	0.071348	6.70546	2.00768e-11	1.07637e-09
ENSG00000100528	CNIH1	protein_coding	14	cornichon family AMPA receptor auxiliary protein 1	2102.58	0.210265	0.0632986	3.32205	0.000893573	0.00916111
ENSG00000100644	HIF1A	protein_coding	14	hypoxia inducible factor 1 subunit alpha	5763.38	0.501171	0.102617	4.88147	1.05296e-06	2.59903e-05
ENSG00000100647	SUSD6	protein_coding	14	sushi domain containing 6	859.641	0.368979	0.0887161	4.15546	3.24638e-05	0.000546225
ENSG00000100650	SRSF5	protein_coding	14	serine and arginine rich splicing factor 5	4025.28	-0.284484	0.0957703	-2.97093	0.00296895	0.0245764
ENSG00000100711	ZFYVE21	protein_coding	14	zinc finger FYVE-type containing 21	1251.72	-0.247231	0.0737548	-3.35288	0.000799748	0.00834214
ENSG00000100784	RPS6KA5	protein_coding	14	ribosomal protein S6 kinase A5	89.2503	-0.783398	0.17203	-4.52614	6.00697e-06	0.000121751
ENSG00000100813	ACIN1	protein_coding	14	apoptotic chromatin condensation inducer 1	7019.48	-0.233147	0.0548661	-4.24938	2.14364e-05	0.000374586
ENSG00000100883	SRP54	protein_coding	14	signal recognition particle 54	2036.32	0.261445	0.0655101	3.99028	6.59958e-05	0.000998432
ENSG00000100889	PCK2	protein_coding	14	phosphoenolpyruvate carboxykinase 2, mitochondrial	402.217	0.429436	0.113304	3.78661	0.000152715	0.00200203
ENSG00000100918	REC8	protein_coding	14	REC8 meiotic recombination protein	207.972	-0.668241	0.1468	-4.54152	5.58494e-06	0.000113969
ENSG00000100926	TM9SF1	protein_coding	14	transmembrane 9 superfamily member 1	496.012	0.377272	0.0903438	4.17296	3.00664e-05	0.000509324
ENSG00000100934	SEC23A	protein_coding	14	SEC23 homolog A, COPII coat complex component	3984.63	0.334967	0.089509	3.74092	0.000183345	0.00233203
ENSG00000100968	NFATC4	protein_coding	14	nuclear factor of activated T cells 4	1104.21	-0.575624	0.127588	-4.51771	6.2511e-06	0.000125846
ENSG00000101004	NINL	protein_coding	20	ninein like	573.514	-0.395885	0.102081	-3.87948	0.000104681	0.00145252
ENSG00000101040	ZMYND8	protein_coding	20	zinc finger MYND-type containing 8	3244.37	-0.275122	0.0852123	-3.22875	0.00124334	0.0120844
ENSG00000101104	PABPC1L	protein_coding	20	poly(A) binding protein cytoplasmic 1 like	97.7828	-0.851044	0.181522	-4.65052	3.31106e-06	7.14673e-05
ENSG00000101134	DOK5	protein_coding	20	docking protein 5	473.343	1.76302	0.0947747	18.4879	2.58628e-76	7.73712e-73
ENSG00000101166	PRELID3B	protein_coding	20	PRELI domain containing 3B	1428.31	0.310401	0.0721875	4.30084	1.70149e-05	0.000306637
ENSG00000101194	SLC17A9	protein_coding	20	solute carrier family 17 member 9	1194.54	0.710464	0.0843176	8.41789	3.83334e-17	4.09565e-15
ENSG00000101224	CDC25B	protein_coding	20	cell division cycle 25B	3720.16	-0.325376	0.0789146	-4.12368	3.72866e-05	0.00061628
ENSG00000101255	TRIB3	protein_coding	20	tribbles pseudokinase 3	1124.52	0.607698	0.107732	5.63696	1.73075e-08	6.03463e-07
ENSG00000101294	HM13	protein_coding	20	histocompatibility minor 13	4723.01	0.341741	0.0837318	4.08049	4.49401e-05	0.000718178
ENSG00000101306	MYLK2	protein_coding	20	myosin light chain kinase 2	101.093	-0.432506	0.161479	-2.69489	0.00704115	0.0488731
ENSG00000101310	SEC23B	protein_coding	20	SEC23 homolog B, COPII coat complex component	2120	0.687139	0.109724	6.25516	3.97109e-10	1.74902e-08
ENSG00000101331	CCM2L	protein_coding	20	CCM2 like scaffold protein	227.912	-0.644971	0.136354	-4.73497	2.19091e-06	4.9654e-05
ENSG00000101558	VAPA	protein_coding	18	VAMP associated protein A	3961.45	0.215872	0.0665932	3.24182	0.00118767	0.0116341
ENSG00000101670	LIPG	protein_coding	18	lipase G, endothelial type	1622.6	-0.811927	0.0889249	-9.12767	6.9987e-20	9.78379e-18
ENSG00000101680	LAMA1	protein_coding	18	laminin subunit alpha 1	12.2174	0.670025	0.215987	2.96494	0.00302746	0.0249916
ENSG00000101751	POLI	protein_coding	18	DNA polymerase iota	262.351	-0.395677	0.117746	-3.36136	0.000775594	0.00811959
ENSG00000101844	ATG4A	protein_coding	X	autophagy related 4A cysteine peptidase	1158.48	0.256495	0.0787811	3.25749	0.00112404	0.011142
ENSG00000101871	MID1	protein_coding	X	midline 1	832.929	0.416025	0.126423	3.28897	0.00100554	0.0101013
ENSG00000101888	NXT2	protein_coding	X	nuclear transport factor 2 like export factor 2	166.665	0.463286	0.137949	3.35471	0.000794474	0.0082987
ENSG00000101928	MOSPD1	protein_coding	X	motile sperm domain containing 1	681.6	0.759465	0.0825668	9.18184	4.23801e-20	6.0954e-18
ENSG00000101974	ATP11C	protein_coding	X	ATPase phospholipid transporting 11C	1381.96	0.559659	0.131194	4.25765	2.0659e-05	0.000363549
ENSG00000101986	ABCD1	protein_coding	X	ATP binding cassette subfamily D member 1	483.86	-0.318611	0.0983741	-3.23659	0.00120966	0.0118031
ENSG00000102024	PLS3	protein_coding	X	plastin 3	15727.9	0.338036	0.0594787	5.68366	1.31841e-08	4.68199e-07
ENSG00000102034	ELF4	protein_coding	X	E74 like ETS transcription factor 4	2035.55	-0.280607	0.0783356	-3.58186	0.000341153	0.00401809
ENSG00000102096	PIM2	protein_coding	X	Pim-2 proto-oncogene, serine/threonine kinase	249.337	0.961403	0.141599	6.74694	1.50993e-11	8.18318e-10
ENSG00000102144	PGK1	protein_coding	X	phosphoglycerate kinase 1	9617.84	0.172231	0.0557212	3.09094	0.00199524	0.0179356
ENSG00000102158	MAGT1	protein_coding	X	magnesium transporter 1	3394.09	0.739784	0.0855841	8.64016	5.61366e-18	6.31347e-16
ENSG00000102401	ARMCX3	protein_coding	X	armadillo repeat containing X-linked 3	2243.97	0.480957	0.0763485	6.2981	3.01312e-10	1.35754e-08
ENSG00000102531	FNDC3A	protein_coding	13	fibronectin type III domain containing 3A	2444.93	0.619337	0.110752	5.57572	2.46515e-08	8.34247e-07
ENSG00000102580	DNAJC3	protein_coding	13	DnaJ heat shock protein family (Hsp40) member C3	4290.87	1.21163	0.106292	11.3849	4.97018e-30	1.45773e-27
ENSG00000102595	UGGT2	protein_coding	13	UDP-glucose glycoprotein glucosyltransferase 2	618.372	0.302378	0.0996576	3.03299	0.0024214	0.0209481
ENSG00000102699	PARP4	protein_coding	13	poly(ADP-ribose) polymerase family member 4	3531.42	-0.341231	0.103153	-3.30685	0.00094352	0.0096008
ENSG00000102755	FLT1	protein_coding	13	fms related receptor tyrosine kinase 1	2108.24	0.937678	0.124483	7.50595	6.09837e-14	4.63043e-12
ENSG00000102879	CORO1A	protein_coding	16	coronin 1A	51.7684	1.3584	0.200634	6.54176	6.07982e-11	2.99151e-09
ENSG00000102886	GDPD3	protein_coding	16	glycerophosphodiester phosphodiesterase domain containing 3	155.339	-0.673159	0.163717	-4.11077	3.94346e-05	0.00064749
ENSG00000102934	PLLP	protein_coding	16	plasmolipin	52.9513	-0.869615	0.202554	-4.28892	1.79543e-05	0.000321244
ENSG00000102978	POLR2C	protein_coding	16	RNA polymerase II subunit C	1500.7	0.259813	0.072286	3.59428	0.000325287	0.00387084
ENSG00000102981	PARD6A	protein_coding	16	par-6 family cell polarity regulator alpha	101.574	0.675818	0.153304	4.3966	1.09961e-05	0.000206632
ENSG00000103034	NDRG4	protein_coding	16	NDRG family member 4	3617.29	-0.36623	0.0764273	-4.79103	1.65929e-06	3.8637e-05
ENSG00000103037	SETD6	protein_coding	16	SET domain containing 6, protein lysine methyltransferase	326.034	-0.619637	0.113715	-5.45282	4.95762e-08	1.56778e-06
ENSG00000103111	MON1B	protein_coding	16	MON1 homolog B, secretory trafficking associated	2377.98	0.53028	0.0923782	5.73687	9.64436e-09	3.47615e-07
ENSG00000103168	TAF1C	protein_coding	16	TATA-box binding protein associated factor, RNA polymerase I subunit C	1828.81	-0.325581	0.106625	-3.05394	0.00225856	0.0198052
ENSG00000103187	COTL1	protein_coding	16	coactosin like F-actin binding protein 1	6986.13	0.203707	0.0667383	3.0519	0.00227399	0.0199147
ENSG00000103257	SLC7A5	protein_coding	16	solute carrier family 7 member 5	2206.19	0.799086	0.125	6.38593	1.70355e-10	8.01311e-09
ENSG00000103365	GGA2	protein_coding	16	golgi associated, gamma adaptin ear containing, ARF binding protein 2	2028.84	-0.190332	0.0700156	-2.71837	0.00656039	0.0462661
ENSG00000103642	LACTB	protein_coding	15	lactamase beta	916.775	-0.240913	0.077226	-3.12038	0.00180615	0.0165644
ENSG00000103855	CD276	protein_coding	15	CD276 molecule	3487.93	0.257434	0.0801257	3.21261	0.00131533	0.0127016
ENSG00000103888	CEMIP	protein_coding	15	cell migration inducing hyaluronidase 1	45.4118	2.27537	0.206836	9.76716	1.55755e-22	2.77355e-20
ENSG00000104164	BLOC1S6	protein_coding	15	biogenesis of lysosomal organelles complex 1 subunit 6	1286.75	0.356229	0.111275	3.20129	0.00136816	0.0131607
ENSG00000104205	SGK3	protein_coding	8	serum/glucocorticoid regulated kinase family member 3	142.179	0.451468	0.149031	3.01477	0.00257178	0.021957
ENSG00000104231	ZFAND1	protein_coding	8	zinc finger AN1-type containing 1	467.102	0.255458	0.0922061	2.77044	0.00559802	0.0408066
ENSG00000104312	RIPK2	protein_coding	8	receptor interacting serine/threonine kinase 2	1079.29	0.426794	0.0692618	6.15919	7.312e-10	3.11604e-08
ENSG00000104343	UBE2W	protein_coding	8	ubiquitin conjugating enzyme E2 W	453.252	0.296887	0.0929729	3.19164	0.00141467	0.0135385
ENSG00000104368	PLAT	protein_coding	8	plasminogen activator, tissue type	6375.34	0.609355	0.109283	5.57279	2.50696e-08	8.46481e-07
ENSG00000104369	JPH1	protein_coding	8	junctophilin 1	49.8853	1.30873	0.190289	6.58107	4.67073e-11	2.3134e-09
ENSG00000104388	RAB2A	protein_coding	8	RAB2A, member RAS oncogene family	3492.64	0.194177	0.0647657	2.99826	0.00271529	0.0228948
ENSG00000104419	NDRG1	protein_coding	8	N-myc downstream regulated 1	3265.34	1.42384	0.103317	13.7678	3.98002e-43	2.70605e-40
ENSG00000104524	PYCR3	protein_coding	8	pyrroline-5-carboxylate reductase 3	414.634	0.524475	0.10449	5.01404	5.32995e-07	1.39624e-05
ENSG00000104635	SLC39A14	protein_coding	8	solute carrier family 39 member 14	3210.42	1.76438	0.115065	15.2988	7.79197e-53	9.71269e-50
ENSG00000104660	LEPROTL1	protein_coding	8	leptin receptor overlapping transcript like 1	703.012	0.37555	0.08262	4.545	5.49354e-06	0.000112761
ENSG00000104671	DCTN6	protein_coding	8	dynactin subunit 6	731.177	0.274934	0.0807389	3.40627	0.000658564	0.00710224
ENSG00000104805	NUCB1	protein_coding	19	nucleobindin 1	6543.94	0.2448	0.0743153	3.29397	0.000987843	0.00995027
ENSG00000104881	PPP1R13L	protein_coding	19	protein phosphatase 1 regulatory subunit 13 like	1139.83	-0.385478	0.0848385	-4.54421	5.51425e-06	0.000112835
ENSG00000104885	DOT1L	protein_coding	19	DOT1 like histone lysine methyltransferase	2373.61	0.404856	0.0915005	4.42262	9.7509e-06	0.000185094
ENSG00000104903	LYL1	protein_coding	19	LYL1 basic helix-loop-helix family member	2498.89	-0.489167	0.0929385	-5.26439	1.40652e-07	4.09315e-06
ENSG00000104936	DMPK	protein_coding	19	DM1 protein kinase	1402.14	-0.325687	0.112091	-2.90483	0.00367456	0.0292362
ENSG00000104967	NOVA2	protein_coding	19	NOVA alternative splicing regulator 2	732.961	-0.65509	0.118087	-5.54994	2.85768e-08	9.4569e-07
ENSG00000104973	MED25	protein_coding	19	mediator complex subunit 25	1500.79	-0.344166	0.0844129	-4.07724	4.55736e-05	0.000725975
ENSG00000105281	SLC1A5	protein_coding	19	solute carrier family 1 member 5	3553.19	0.278461	0.0956709	2.90984	0.00361614	0.0288466
ENSG00000105287	PRKD2	protein_coding	19	protein kinase D2	3273.22	-0.274454	0.0697375	-3.93516	8.31423e-05	0.00120159
ENSG00000105483	CARD8	protein_coding	19	caspase recruitment domain family member 8	2349.67	-0.441616	0.105884	-4.16995	3.04669e-05	0.000514362
ENSG00000105514	RAB3D	protein_coding	19	RAB3D, member RAS oncogene family	473.786	-0.410101	0.106965	-3.83432	0.000125911	0.00169369
ENSG00000105516	DBP	protein_coding	19	D-box binding PAR bZIP transcription factor	19.3355	-0.775891	0.219999	-3.46728	0.000525761	0.00587329
ENSG00000105538	RASIP1	protein_coding	19	Ras interacting protein 1	3081.05	-0.177985	0.059397	-2.99664	0.00272971	0.0229904
ENSG00000105723	GSK3A	protein_coding	19	glycogen synthase kinase 3 alpha	2140.13	0.165264	0.0611676	2.70167	0.00689932	0.0481343
ENSG00000105810	CDK6	protein_coding	7	cyclin dependent kinase 6	935.85	0.653476	0.121806	5.35511	8.55054e-08	2.58382e-06
ENSG00000105825	TFPI2	protein_coding	7	tissue factor pathway inhibitor 2	4904.77	1.12103	0.0983088	11.3995	4.20628e-30	1.25835e-27
ENSG00000105829	BET1	protein_coding	7	Bet1 golgi vesicular membrane trafficking protein	705.898	0.460328	0.102624	4.48229	7.38464e-06	0.00014477
ENSG00000105835	NAMPT	protein_coding	7	nicotinamide phosphoribosyltransferase	3539.34	0.534223	0.0945034	5.65276	1.57896e-08	5.55719e-07
ENSG00000105855	ITGB8	protein_coding	7	integrin subunit beta 8	368.631	0.900488	0.13633	6.595	4.25257e-11	2.12742e-09
ENSG00000105929	ATP6V0A4	protein_coding	7	ATPase H+ transporting V0 subunit a4	32.4385	0.784337	0.201698	3.78449	0.000154022	0.00201565
ENSG00000105971	CAV2	protein_coding	7	caveolin 2	8154.35	0.581968	0.0795584	7.31434	2.58658e-13	1.75068e-11
ENSG00000105974	CAV1	protein_coding	7	caveolin 1	61400.5	0.497578	0.103581	4.80354	1.55885e-06	3.66624e-05
ENSG00000105996	HOXA2	protein_coding	7	homeobox A2	94.6846	-0.651738	0.170947	-3.80801	0.00014009	0.00185933
ENSG00000106003	LFNG	protein_coding	7	LFNG O-fucosylpeptide 3-beta-N-acetylglucosaminyltransferase	165.66	-1.06306	0.184047	-5.89195	3.81676e-09	1.46013e-07
ENSG00000106004	HOXA5	protein_coding	7	homeobox A5	419.13	-0.300151	0.0984333	-3.05123	0.00227907	0.0199475
ENSG00000106006	HOXA6	protein_coding	7	homeobox A6	89.0177	-0.42507	0.156974	-2.69331	0.00707468	0.0490149
ENSG00000106052	TAX1BP1	protein_coding	7	Tax1 binding protein 1	4471.9	0.181376	0.0637296	2.84593	0.00442816	0.0339848
ENSG00000106080	FKBP14	protein_coding	7	FKBP prolyl isomerase 14	1195.39	0.860876	0.0950602	9.0382	1.59274e-19	2.12716e-17
ENSG00000106100	NOD1	protein_coding	7	nucleotide binding oligomerization domain containing 1	931.278	-0.40123	0.0910842	-4.40857	1.04054e-05	0.000196308
ENSG00000106105	GARS1	protein_coding	7	glycyl-tRNA synthetase 1	5296.11	0.458905	0.0627981	7.30734	2.72473e-13	1.83588e-11
ENSG00000106133	NSUN5P2	transcribed_unprocessed_pseudogene	7	NSUN5 pseudogene 2	55.8637	-0.639855	0.197535	-3.25449	0.00113595	0.0112453
ENSG00000106348	IMPDH1	protein_coding	7	inosine monophosphate dehydrogenase 1	2647.51	0.190317	0.0672334	2.83054	0.00464695	0.0353017
ENSG00000106351	AGFG2	protein_coding	7	ArfGAP with FG repeats 2	891.651	-0.386596	0.0978688	-3.95062	7.79489e-05	0.00113752
ENSG00000106404	CLDN15	protein_coding	7	claudin 15	201.229	-0.493767	0.141752	-3.49068	0.000481798	0.00542676
ENSG00000106415	GLCCI1	protein_coding	7	glucocorticoid induced 1	102.414	0.585015	0.155587	3.73468	0.000187956	0.00238258
ENSG00000106479	ZNF862	protein_coding	7	zinc finger protein 862	273.347	-0.434101	0.126919	-3.42226	0.000621037	0.00677075
ENSG00000106537	TSPAN13	protein_coding	7	tetraspanin 13	458.047	0.765202	0.13141	5.80804	6.32094e-09	2.35196e-07
ENSG00000106560	GIMAP2	protein_coding	7	GTPase, IMAP family member 2	819.306	-0.567318	0.104621	-5.42767	5.70934e-08	1.78662e-06
ENSG00000106571	GLI3	protein_coding	7	GLI family zinc finger 3	308.048	-0.514893	0.131865	-3.90136	9.56547e-05	0.00135183
ENSG00000106665	CLIP2	protein_coding	7	CAP-Gly domain containing linker protein 2	2052.51	0.471857	0.0726295	6.49568	8.26618e-11	4.02754e-09
ENSG00000106803	SEC61B	protein_coding	9	SEC61 translocon subunit beta	2425.17	0.351537	0.102373	3.43396	0.00059483	0.00651829
ENSG00000106829	TLE4	protein_coding	9	TLE family member 4, transcriptional corepressor	1170.25	-0.409967	0.0740569	-5.53541	3.10502e-08	1.02301e-06
ENSG00000106852	LHX6	protein_coding	9	LIM homeobox 6	461.798	-1.34583	0.133992	-10.0643	7.94838e-24	1.61692e-21
ENSG00000106991	ENG	protein_coding	9	endoglin	24077.1	-0.29289	0.0567138	-5.16444	2.41162e-07	6.70164e-06
ENSG00000107104	KANK1	protein_coding	9	KN motif and ankyrin repeat domains 1	2089.84	0.565268	0.0906734	6.23181	4.61083e-10	1.98757e-08
ENSG00000107175	CREB3	protein_coding	9	cAMP responsive element binding protein 3	1854.72	0.299819	0.076648	3.91138	9.17698e-05	0.00130733
ENSG00000107263	RAPGEF1	protein_coding	9	Rap guanine nucleotide exchange factor 1	6336.72	0.394829	0.0898223	4.39358	1.11499e-05	0.00020926
ENSG00000107282	APBA1	protein_coding	9	amyloid beta precursor protein binding family A member 1	131.893	-0.463626	0.1371	-3.36915	0.000754004	0.00795374
ENSG00000107290	SETX	protein_coding	9	senataxin	2703.68	0.667047	0.12319	5.40288	6.55782e-08	2.0351e-06
ENSG00000107443	CCNJ	protein_coding	10	cyclin J	1422.27	-0.365122	0.083372	-4.37892	1.1927e-05	0.000222726
ENSG00000107485	GATA3	protein_coding	10	GATA binding protein 3	973.347	-0.867853	0.0836097	-10.3822	2.98869e-25	6.67235e-23
ENSG00000107625	DDX50	protein_coding	10	DExD-box helicase 50	1049.58	0.324521	0.0833657	3.89141	9.96622e-05	0.00139583
ENSG00000107679	PLEKHA1	protein_coding	10	pleckstrin homology domain containing A1	1884.45	0.658139	0.0916634	7.17674	7.1392e-13	4.58318e-11
ENSG00000107738	VSIR	protein_coding	10	V-set immunoregulatory receptor	419.89	1.03963	0.10338	10.0261	1.17087e-23	2.33518e-21
ENSG00000107789	MINPP1	protein_coding	10	multiple inositol-polyphosphate phosphatase 1	660.05	0.29445	0.100113	2.94099	0.00327167	0.0265966
ENSG00000107882	SUFU	protein_coding	10	SUFU negative regulator of hedgehog signaling	659.463	-0.457308	0.097985	-4.66606	3.07036e-06	6.69483e-05
ENSG00000107957	SH3PXD2A	protein_coding	10	SH3 and PX domains 2A	286.045	0.424072	0.13633	3.09723	0.00195341	0.0176542
ENSG00000107968	MAP3K8	protein_coding	10	mitogen-activated protein kinase kinase kinase 8	121.425	1.44655	0.160616	8.82107	1.13373e-18	1.34589e-16
ENSG00000108176	DNAJC12	protein_coding	10	DnaJ heat shock protein family (Hsp40) member C12	31.8855	0.966629	0.205682	4.53901	5.65203e-06	0.000115024
ENSG00000108306	FBXL20	protein_coding	17	F-box and leucine rich repeat protein 20	140.669	-0.604963	0.146652	-4.11617	3.85219e-05	0.000633895
ENSG00000108312	UBTF	protein_coding	17	upstream binding transcription factor	3146.74	-0.241826	0.0620913	-3.89501	9.81963e-05	0.00137917
ENSG00000108389	MTMR4	protein_coding	17	myotubularin related protein 4	848.641	0.552807	0.1023	5.39762	6.75291e-08	2.08268e-06
ENSG00000108511	HOXB6	protein_coding	17	homeobox B6	410.343	-0.484965	0.0902513	-5.37198	7.78785e-08	2.37736e-06
ENSG00000108551	RASD1	protein_coding	17	ras related dexamethasone induced 1	74.3155	0.783062	0.179487	4.27751	1.88993e-05	0.000334947
ENSG00000108559	NUP88	protein_coding	17	nucleoporin 88	1863.18	0.315754	0.0698694	4.51832	6.23309e-06	0.000125653
ENSG00000108622	ICAM2	protein_coding	17	intercellular adhesion molecule 2	15010.6	-0.201958	0.0692236	-2.91768	0.00352644	0.0282834
ENSG00000108691	CCL2	protein_coding	17	C-C motif chemokine ligand 2	1850.18	1.00143	0.141096	7.07986	1.44303e-12	8.91933e-11
ENSG00000108773	KAT2A	protein_coding	17	lysine acetyltransferase 2A	1128.81	-0.295355	0.0735455	-4.01638	5.90992e-05	0.000908537
ENSG00000108788	MLX	protein_coding	17	MAX dimerization protein MLX	1021.72	0.285927	0.0737735	3.87482	0.000106702	0.00147509
ENSG00000108798	ABI3	protein_coding	17	ABI family member 3	1598.78	0.288538	0.0689665	4.18297	2.87728e-05	0.000489073
ENSG00000108799	EZH1	protein_coding	17	enhancer of zeste 1 polycomb repressive complex 2 subunit	707.448	-0.463358	0.101369	-4.57082	4.85831e-06	0.000101072
ENSG00000108819	PPP1R9B	protein_coding	17	protein phosphatase 1 regulatory subunit 9B	2707.97	-0.17759	0.0622679	-2.8521	0.0043431	0.0334965
ENSG00000108829	LRRC59	protein_coding	17	leucine rich repeat containing 59	10030.1	0.346729	0.0791612	4.37957	1.18916e-05	0.000222344
ENSG00000108840	HDAC5	protein_coding	17	histone deacetylase 5	780.155	0.766328	0.0948287	8.06586	7.27209e-16	6.75627e-14
ENSG00000108846	ABCC3	protein_coding	17	ATP binding cassette subfamily C member 3	31.9283	-0.750921	0.210047	-3.55315	0.000380652	0.00441381
ENSG00000108861	DUSP3	protein_coding	17	dual specificity phosphatase 3	2200.2	0.386692	0.066817	5.78663	7.18118e-09	2.63766e-07
ENSG00000108946	PRKAR1A	protein_coding	17	protein kinase cAMP-dependent type I regulatory subunit alpha	4707.99	0.278559	0.0846668	3.28994	0.0010021	0.0100735
ENSG00000108984	MAP2K6	protein_coding	17	mitogen-activated protein kinase kinase 6	243.253	-0.597918	0.149746	-3.99294	6.52604e-05	0.000991083
ENSG00000109046	WSB1	protein_coding	17	WD repeat and SOCS box containing 1	7360.85	-0.531519	0.181315	-2.9374	0.00330979	0.0268426
ENSG00000109079	TNFAIP1	protein_coding	17	TNF alpha induced protein 1	3949.81	0.780212	0.0966183	8.07236	6.89515e-16	6.4461e-14
ENSG00000109083	IFT20	protein_coding	17	intraflagellar transport 20	611.148	0.370224	0.122873	3.01393	0.00257884	0.0219952
ENSG00000109089	CDR2L	protein_coding	17	cerebellar degeneration related protein 2 like	1420.7	0.328547	0.076174	4.31191	1.61852e-05	0.000293842
ENSG00000109099	PMP22	protein_coding	17	peripheral myelin protein 22	2978.98	0.535588	0.0840249	6.37279	1.85618e-10	8.64947e-09
ENSG00000109103	UNC119	protein_coding	17	unc-119 lipid binding chaperone	534.787	-0.278069	0.0954811	-2.91225	0.00358834	0.0286876
ENSG00000109133	TMEM33	protein_coding	4	transmembrane protein 33	1192.54	0.253426	0.0714494	3.54738	0.000389083	0.00449067
ENSG00000109320	NFKB1	protein_coding	4	nuclear factor kappa B subunit 1	2077.76	0.355	0.130213	2.72143	0.00649994	0.0459264
ENSG00000109452	INPP4B	protein_coding	4	inositol polyphosphate-4-phosphatase type II B	171.499	0.479494	0.155041	3.0844	0.00203961	0.0182032
ENSG00000109466	KLHL2	protein_coding	4	kelch like family member 2	770.98	0.250555	0.0929383	2.69573	0.00702355	0.0487962
ENSG00000109654	TRIM2	protein_coding	4	tripartite motif containing 2	201.367	1.30973	0.14338	9.02983	1.71936e-19	2.27595e-17
ENSG00000109686	SH3D19	protein_coding	4	SH3 domain containing 19	3288.13	0.348392	0.121776	2.85727	0.00427297	0.0330652
ENSG00000109814	UGDH	protein_coding	4	UDP-glucose 6-dehydrogenase	1822.7	0.847346	0.0890858	9.50523	1.9961e-21	3.28106e-19
ENSG00000110046	ATG2A	protein_coding	11	autophagy related 2A	2126.49	-0.260246	0.0890131	-2.92317	0.00346491	0.0279548
ENSG00000110048	OSBP	protein_coding	11	oxysterol binding protein	3526.73	0.481818	0.0823517	5.84877	4.95214e-09	1.86585e-07
ENSG00000110077	MS4A6A	protein_coding	11	membrane spanning 4-domains A6A	37.8981	-0.616179	0.20452	-3.12098	0.00180248	0.0165408
ENSG00000110092	CCND1	protein_coding	11	cyclin D1	22609.7	0.443569	0.108631	4.08123	4.47982e-05	0.000717443
ENSG00000110169	HPX	protein_coding	11	hemopexin	87.3264	-0.66548	0.170027	-3.89418	9.85305e-05	0.00138257
ENSG00000110218	PANX1	protein_coding	11	pannexin 1	1231.3	0.351749	0.103898	3.38303	0.000716902	0.00763777
ENSG00000110315	RNF141	protein_coding	11	ring finger protein 141	1406.76	0.297289	0.0999472	2.97316	0.00294752	0.0244532
ENSG00000110583	NAA40	protein_coding	11	N-alpha-acetyltransferase 40, NatD catalytic subunit	1012.48	-0.242932	0.0846401	-2.87047	0.00409864	0.0319809
ENSG00000110619	CARS1	protein_coding	11	cysteinyl-tRNA synthetase 1	3257.74	0.330526	0.0677306	4.87943	1.06395e-06	2.61531e-05
ENSG00000110697	PITPNM1	protein_coding	11	phosphatidylinositol transfer protein membrane associated 1	533.62	0.447907	0.0859595	5.20417	1.94864e-07	5.49958e-06
ENSG00000110888	CAPRIN2	protein_coding	12	caprin family member 2	952.586	-0.431397	0.0963081	-4.47749	7.55241e-06	0.000147672
ENSG00000110911	SLC11A2	protein_coding	12	solute carrier family 11 member 2	926.641	0.498128	0.0948453	5.24473	1.56507e-07	4.50199e-06
ENSG00000110917	MLEC	protein_coding	12	malectin	4893.75	0.523848	0.0878652	5.96129	2.50259e-09	9.85098e-08
ENSG00000110921	MVK	protein_coding	12	mevalonate kinase	1011.72	-0.506675	0.104733	-4.83888	1.30576e-06	3.12505e-05
ENSG00000111077	TNS2	protein_coding	12	tensin 2	1851.18	-0.584734	0.142728	-4.09347	4.24967e-05	0.000688694
ENSG00000111145	ELK3	protein_coding	12	ETS transcription factor ELK3	3452.09	0.365714	0.114989	3.17791	0.0014834	0.0140613
ENSG00000111266	DUSP16	protein_coding	12	dual specificity phosphatase 16	692.867	0.696621	0.100682	6.91168	4.78945e-12	2.84288e-10
ENSG00000111341	MGP	protein_coding	12	matrix Gla protein	2789.46	0.547915	0.100241	5.46526	4.62232e-08	1.47108e-06
ENSG00000111540	RAB5B	protein_coding	12	RAB5B, member RAS oncogene family	2714.47	0.340488	0.111105	3.06148	0.00220245	0.0193676
ENSG00000111615	KRR1	protein_coding	12	KRR1 small subunit processome component homolog	1387.27	0.230947	0.0668677	3.45423	0.000551871	0.00612835
ENSG00000111696	NT5DC3	protein_coding	12	5'-nucleotidase domain containing 3	137.034	0.476425	0.142684	3.32326	0.000889706	0.00914026
ENSG00000111711	GOLT1B	protein_coding	12	golgi transport 1B	1433.47	0.430093	0.0777406	5.53195	3.16683e-08	1.04109e-06
ENSG00000111785	RIC8B	protein_coding	12	RIC8 guanine nucleotide exchange factor B	285.166	0.304729	0.108032	2.81763	0.00483792	0.0364296
ENSG00000111817	DSE	protein_coding	6	dermatan sulfate epimerase	699.794	1.14213	0.105915	10.7524	5.77424e-27	1.41592e-24
ENSG00000111846	GCNT2	protein_coding	6	glucosaminyl (N-acetyl) transferase 2 (I blood group)	505.042	0.926164	0.109831	8.39809	4.53805e-17	4.78298e-15
ENSG00000111859	NEDD9	protein_coding	6	neural precursor cell expressed, developmentally down-regulated 9	1013.32	1.21503	0.138937	8.70839	3.08213e-18	3.51927e-16
ENSG00000111880	RNGTT	protein_coding	6	RNA guanylyltransferase and 5'-phosphatase	335.948	0.338652	0.103143	3.27278	0.00106497	0.0106199
ENSG00000111885	MAN1A1	protein_coding	6	mannosidase alpha class 1A member 1	532.997	0.418733	0.0933393	4.47583	7.61137e-06	0.00014863
ENSG00000111911	HINT3	protein_coding	6	histidine triad nucleotide binding protein 3	565.653	0.609441	0.0976176	6.23805	4.43069e-10	1.91544e-08
ENSG00000111912	NCOA7	protein_coding	6	nuclear receptor coactivator 7	2123.32	0.681201	0.0961355	7.0801	1.44055e-12	8.91933e-11
ENSG00000112096	SOD2	protein_coding	6	superoxide dismutase 2	2922.18	0.936401	0.0826004	11.3336	8.94594e-30	2.57333e-27
ENSG00000112130	RNF8	protein_coding	6	ring finger protein 8	658.659	-0.242532	0.0840082	-2.88821	0.00387438	0.0304855
ENSG00000112137	PHACTR1	protein_coding	6	phosphatase and actin regulator 1	146.422	0.395642	0.139868	2.81475	0.00488147	0.0366919
ENSG00000112149	CD83	protein_coding	6	CD83 molecule	73.9791	0.646411	0.212774	2.93606	0.00332411	0.026935
ENSG00000112210	RAB23	protein_coding	6	RAB23, member RAS oncogene family	344.98	0.347055	0.11366	3.04803	0.00230344	0.0201368
ENSG00000112290	WASF1	protein_coding	6	WASP family member 1	842.602	-0.309872	0.104598	-2.96277	0.00304881	0.0251262
ENSG00000112297	CRYBG1	protein_coding	6	crystallin beta-gamma domain containing 1	1189.04	-0.949043	0.132441	-7.16548	7.75156e-13	4.93395e-11
ENSG00000112419	PHACTR2	protein_coding	6	phosphatase and actin regulator 2	2868.5	0.580729	0.0944501	6.14397	8.04856e-10	3.40086e-08
ENSG00000112473	SLC39A7	protein_coding	6	solute carrier family 39 member 7	5224.31	0.293323	0.0740674	3.96015	7.49041e-05	0.00110277
ENSG00000112531	QKI	protein_coding	6	QKI, KH domain containing RNA binding	6429.5	0.234209	0.0864035	2.71059	0.00671635	0.0471117
ENSG00000112541	PDE10A	protein_coding	6	phosphodiesterase 10A	843.541	0.354665	0.101048	3.50725	0.000452758	0.00514226
ENSG00000112559	MDFI	protein_coding	6	MyoD family inhibitor	379.576	-0.329663	0.109167	-3.02218	0.00250958	0.021516
ENSG00000112576	CCND3	protein_coding	6	cyclin D3	2713.57	0.261026	0.0730081	3.57608	0.000348778	0.00408858
ENSG00000112619	PRPH2	protein_coding	6	peripherin 2	28.7414	1.00229	0.210044	4.56215	5.06322e-06	0.000104897
ENSG00000112759	SLC29A1	protein_coding	6	solute carrier family 29 member 1 (Augustine blood group)	3575.34	-0.20918	0.0558894	-3.74284	0.000181951	0.00231825
ENSG00000112941	TENT4A	protein_coding	5	terminal nucleotidyltransferase 4A	761.313	0.320976	0.0945295	3.39425	0.000688179	0.0074056
ENSG00000112977	DAP	protein_coding	5	death associated protein	6921.98	0.255583	0.0752923	3.39447	0.000687622	0.00740493
ENSG00000112983	BRD8	protein_coding	5	bromodomain containing 8	1749.01	-0.325689	0.087044	-3.74129	0.00018308	0.00233065
ENSG00000113070	HBEGF	protein_coding	5	heparin binding EGF like growth factor	2312.75	1.37164	0.143406	9.52898	1.58834e-21	2.66948e-19
ENSG00000113163	CERT1	protein_coding	5	ceramide transporter 1	1073.64	0.796152	0.0993531	8.00183	1.22588e-15	1.11132e-13
ENSG00000113282	CLINT1	protein_coding	5	clathrin interactor 1	2973.88	0.266965	0.0745264	3.5815	0.000341622	0.0040193
ENSG00000113360	DROSHA	protein_coding	5	drosha ribonuclease III	1611.91	-0.267341	0.0895924	-2.98408	0.00284429	0.0237549
ENSG00000113384	GOLPH3	protein_coding	5	golgi phosphoprotein 3	2130.13	0.292111	0.067938	4.29932	1.71324e-05	0.000308383
ENSG00000113407	TARS1	protein_coding	5	threonyl-tRNA synthetase 1	4473.7	0.211385	0.0577061	3.6632	0.000249088	0.00305899
ENSG00000113532	ST8SIA4	protein_coding	5	ST8 alpha-N-acetyl-neuraminide alpha-2,8-sialyltransferase 4	375.814	0.649036	0.123078	5.25124	1.51076e-07	4.37099e-06
ENSG00000113615	SEC24A	protein_coding	5	SEC24 homolog A, COPII coat complex component	1465.38	0.368383	0.092009	4.00103	6.30673e-05	0.000961632
ENSG00000113621	TXNDC15	protein_coding	5	thioredoxin domain containing 15	1243.3	0.228744	0.0705886	3.24088	0.00119161	0.011665
ENSG00000113712	CSNK1A1	protein_coding	5	casein kinase 1 alpha 1	4975.09	0.324158	0.0719406	4.50527	6.62873e-06	0.000132203
ENSG00000113716	HMGXB3	protein_coding	5	HMG-box containing 3	2080.62	0.293156	0.0803713	3.64554	0.000266828	0.00324489
ENSG00000113742	CPEB4	protein_coding	5	cytoplasmic polyadenylation element binding protein 4	784.594	0.512818	0.115516	4.4274	9.53767e-06	0.000181507
ENSG00000113811	SELENOK	protein_coding	3	selenoprotein K	1359.36	1.68947	0.108795	15.4964	3.67007e-54	5.48969e-51
ENSG00000113966	ARL6	protein_coding	3	ADP ribosylation factor like GTPase 6	107.164	0.431909	0.149039	2.88332	0.00393504	0.0308454
ENSG00000114019	AMOTL2	protein_coding	3	angiomotin like 2	4248.65	0.267663	0.0806892	3.31654	0.000911397	0.00932468
ENSG00000114125	RNF7	protein_coding	3	ring finger protein 7	1765.5	0.421954	0.0970615	4.34779	1.37518e-05	0.000252393
ENSG00000114268	PFKFB4	protein_coding	3	6-phosphofructo-2-kinase/fructose-2,6-biphosphatase 4	116.956	-0.620048	0.176863	-3.51238	0.000444118	0.00505949
ENSG00000114354	TFG	protein_coding	3	trafficking from ER to golgi regulator	3197.68	0.364609	0.0681192	5.35193	8.7023e-08	2.62438e-06
ENSG00000114480	GBE1	protein_coding	3	1,4-alpha-glucan branching enzyme 1	4599.58	0.484375	0.0796247	6.08266	1.18206e-09	4.88434e-08
ENSG00000114626	ABTB1	protein_coding	3	ankyrin repeat and BTB domain containing 1	140.109	-0.43673	0.139183	-3.13818	0.00170002	0.0157552
ENSG00000114686	MRPL3	protein_coding	3	mitochondrial ribosomal protein L3	1669.16	0.18132	0.0653833	2.77367	0.00554277	0.0404818
ENSG00000114737	CISH	protein_coding	3	cytokine inducible SH2 containing protein	39.5174	0.673657	0.208251	3.21455	0.00130647	0.0126323
ENSG00000114850	SSR3	protein_coding	3	signal sequence receptor subunit 3	10899.2	0.404619	0.0546411	7.40421	1.31936e-13	9.39759e-12
ENSG00000114904	NEK4	protein_coding	3	NIMA related kinase 4	338.141	0.287526	0.10383	2.75823	0.00581148	0.0420146
ENSG00000115084	SLC35F5	protein_coding	2	solute carrier family 35 member F5	1249.05	0.396067	0.086132	4.59669	4.29249e-06	9.04326e-05
ENSG00000115107	STEAP3	protein_coding	2	STEAP3 metalloreductase	677.814	0.604798	0.105874	5.70389	1.17105e-08	4.19057e-07
ENSG00000115170	ACVR1	protein_coding	2	activin A receptor type 1	1400.97	0.222613	0.0764963	2.90936	0.00362173	0.0288466
ENSG00000115363	EVA1A	protein_coding	2	eva-1 homolog A, regulator of programmed cell death	1035.77	-0.425718	0.0828135	-5.14509	2.67399e-07	7.36604e-06
ENSG00000115459	ELMOD3	protein_coding	2	ELMO domain containing 3	275.3	-0.303583	0.111254	-2.72855	0.00636141	0.0451205
ENSG00000115461	IGFBP5	protein_coding	2	insulin like growth factor binding protein 5	38.4884	0.729469	0.210513	3.27845	0.0010438	0.0104506
ENSG00000115520	COQ10B	protein_coding	2	coenzyme Q10B	808.795	0.41115	0.0812078	5.05977	4.19764e-07	1.11922e-05
ENSG00000115525	ST3GAL5	protein_coding	2	ST3 beta-galactoside alpha-2,3-sialyltransferase 5	484.221	-0.433109	0.140466	-3.08533	0.00203329	0.0181684
ENSG00000115540	MOB4	protein_coding	2	MOB family member 4, phocein	747.159	0.345873	0.0962927	3.59219	0.000327909	0.00389275
ENSG00000115548	KDM3A	protein_coding	2	lysine demethylase 3A	1014.49	-0.211432	0.0778093	-2.71761	0.00657561	0.0463297
ENSG00000115556	PLCD4	protein_coding	2	phospholipase C delta 4	171.697	-0.469326	0.135201	-3.46082	0.000538535	0.0059936
ENSG00000115677	HDLBP	protein_coding	2	high density lipoprotein binding protein	23916.5	0.28071	0.0729712	3.84649	0.000119822	0.00162788
ENSG00000115756	HPCAL1	protein_coding	2	hippocalcin like 1	2531.04	0.307506	0.0675006	4.5557	5.22122e-06	0.000107644
ENSG00000115806	GORASP2	protein_coding	2	golgi reassembly stacking protein 2	3551.6	0.478548	0.077975	6.13638	8.44218e-10	3.55713e-08
ENSG00000115902	SLC1A4	protein_coding	2	solute carrier family 1 member 4	459.388	0.945106	0.124213	7.57849	3.49592e-14	2.7378e-12
ENSG00000115935	WIPF1	protein_coding	2	WAS/WASL interacting protein family member 1	633.099	-0.328322	0.103166	-3.18195	0.00146285	0.0138753
ENSG00000115966	ATF2	protein_coding	2	activating transcription factor 2	1228.09	0.499889	0.0898302	5.56041	2.6914e-08	9.00626e-07
ENSG00000116017	ARID3A	protein_coding	19	AT-rich interaction domain 3A	364.039	-0.362055	0.109147	-3.32383	0.000887902	0.009128
ENSG00000116044	NFE2L2	protein_coding	2	nuclear factor, erythroid 2 like 2	3104.4	0.326768	0.0693708	4.71017	2.47512e-06	5.51756e-05
ENSG00000116095	PLEKHA3	protein_coding	2	pleckstrin homology domain containing A3	619.49	0.230073	0.085006	2.70645	0.00680068	0.0475793
ENSG00000116132	PRRX1	protein_coding	1	paired related homeobox 1	46.4545	1.56492	0.196696	7.50033	6.36553e-14	4.80887e-12
ENSG00000116273	PHF13	protein_coding	1	PHD finger protein 13	612.274	-0.24191	0.0898736	-2.69204	0.00710172	0.0491112
ENSG00000116396	KCNC4	protein_coding	1	potassium voltage-gated channel subfamily C member 4	485.16	-0.333871	0.108605	-3.07502	0.00210489	0.0186965
ENSG00000116406	EDEM3	protein_coding	1	ER degradation enhancing alpha-mannosidase like protein 3	1427.54	0.776069	0.114636	6.76228	1.35834e-11	7.4425e-10
ENSG00000116473	RAP1A	protein_coding	1	RAP1A, member of RAS oncogene family	1566.81	0.352087	0.0738348	4.76817	1.85907e-06	4.27158e-05
ENSG00000116649	SRM	protein_coding	1	spermidine synthase	4533.28	0.250117	0.0792101	3.15764	0.00159053	0.0149619
ENSG00000116667	C1orf21	protein_coding	1	chromosome 1 open reading frame 21	264.246	0.465887	0.120677	3.85018	0.00011803	0.00161232
ENSG00000116675	DNAJC6	protein_coding	1	DnaJ heat shock protein family (Hsp40) member C6	133.433	0.657529	0.180543	3.60859	0.00030786	0.00368398
ENSG00000116678	LEPR	protein_coding	1	leptin receptor	450.908	0.510753	0.144095	3.53621	0.000405917	0.00466337
ENSG00000116679	IVNS1ABP	protein_coding	1	influenza virus NS1A binding protein	3185.71	0.48659	0.0866769	5.61338	1.98408e-08	6.82564e-07
ENSG00000116711	PLA2G4A	protein_coding	1	phospholipase A2 group IVA	930.05	0.639251	0.137623	4.62509	3.74439e-06	7.97844e-05
ENSG00000116729	WLS	protein_coding	1	Wnt ligand secretion mediator	4683.15	0.3342	0.0657374	5.08317	3.71181e-07	9.98584e-06
ENSG00000116741	RGS2	protein_coding	1	regulator of G protein signaling 2	633.028	0.962506	0.165922	5.77422	7.73091e-09	2.8136e-07
ENSG00000116761	CTH	protein_coding	1	cystathionine gamma-lyase	72.3758	0.562739	0.180571	3.08508	0.00203499	0.0181728
ENSG00000116774	OLFML3	protein_coding	1	olfactomedin like 3	291.019	-0.569731	0.122226	-4.66251	3.12369e-06	6.7913e-05
ENSG00000116833	NR5A2	protein_coding	1	nuclear receptor subfamily 5 group A member 2	1039.23	0.930649	0.129323	7.1768	7.13598e-13	4.58318e-11
ENSG00000117114	ADGRL2	protein_coding	1	adhesion G protein-coupled receptor L2	3112.39	0.649996	0.143676	4.51156	6.43538e-06	0.000129321
ENSG00000117143	UAP1	protein_coding	1	UDP-N-acetylglucosamine pyrophosphorylase 1	3918.97	0.295271	0.0843595	3.50103	0.000463465	0.00524793
ENSG00000117152	RGS4	protein_coding	1	regulator of G protein signaling 4	2460.87	0.540649	0.191762	2.80205	0.00507796	0.037714
ENSG00000117153	KLHL12	protein_coding	1	kelch like family member 12	842.855	-0.22337	0.0749507	-2.97972	0.00288511	0.0240189
ENSG00000117280	RAB29	protein_coding	1	RAB29, member RAS oncogene family	951.818	0.289712	0.0863466	3.35424	0.000795827	0.00830703
ENSG00000117318	ID3	protein_coding	1	inhibitor of DNA binding 3, HLH protein	2277.02	0.303082	0.101208	2.99581	0.00273716	0.0230273
ENSG00000117394	SLC2A1	protein_coding	1	solute carrier family 2 member 1	2276.65	0.543173	0.081148	6.69291	2.18777e-11	1.16874e-09
ENSG00000117410	ATP6V0B	protein_coding	1	ATPase H+ transporting V0 subunit b	2241.77	0.322991	0.0901812	3.58137	0.000341794	0.0040193
ENSG00000117461	PIK3R3	protein_coding	1	phosphoinositide-3-kinase regulatory subunit 3	613.842	-0.442171	0.158141	-2.78919	0.00528407	0.0389932
ENSG00000117481	NSUN4	protein_coding	1	NOP2/Sun RNA methyltransferase 4	722.581	0.279851	0.0903642	3.0966	0.00195753	0.017671
ENSG00000117500	TMED5	protein_coding	1	transmembrane p24 trafficking protein 5	3245.15	0.376397	0.0709683	5.30299	1.13922e-07	3.37433e-06
ENSG00000117519	CNN3	protein_coding	1	calponin 3	7863.95	1.25821	0.093478	13.4548	2.88702e-41	1.72736e-38
ENSG00000117525	F3	protein_coding	1	coagulation factor III, tissue factor	149.6	3.85515	0.185243	17.9754	3.0378e-72	7.57323e-69
ENSG00000117586	TNFSF4	protein_coding	1	TNF superfamily member 4	2369.19	0.934952	0.097889	9.54295	1.38822e-21	2.35967e-19
ENSG00000117595	IRF6	protein_coding	1	interferon regulatory factor 6	115.699	1.4263	0.168761	8.2413	1.70351e-16	1.68749e-14
ENSG00000117597	UTP25	protein_coding	1	UTP25 small subunit processor component	950.815	0.724557	0.091327	7.92659	2.25253e-15	2.00556e-13
ENSG00000117682	DHDDS	protein_coding	1	dehydrodolichyl diphosphate synthase subunit	1691.16	0.309172	0.0830417	3.72201	0.000197646	0.00249064
ENSG00000117868	ESYT2	protein_coding	7	extended synaptotagmin 2	3250.25	0.594311	0.09912	5.99618	2.02018e-09	8.10131e-08
ENSG00000117899	MESD	protein_coding	15	mesoderm development LRP chaperone	2713.91	0.297058	0.0725943	4.09145	4.28679e-05	0.000692829
ENSG00000117906	RCN2	protein_coding	15	reticulocalbin 2	1588.17	0.331514	0.121921	2.72108	0.00650681	0.0459532
ENSG00000118197	DDX59	protein_coding	1	DEAD-box helicase 59	292.254	0.373976	0.108517	3.44007	0.000581558	0.00640099
ENSG00000118217	ATF6	protein_coding	1	activating transcription factor 6	3128.55	0.21959	0.0728752	3.01247	0.00259134	0.0220736
ENSG00000118363	SPCS2	protein_coding	11	signal peptidase complex subunit 2	1034.87	0.343112	0.0805737	4.25879	2.05539e-05	0.000362125
ENSG00000118407	FILIP1	protein_coding	6	filamin A interacting protein 1	47.0688	-1.23384	0.204646	-5.9886	2.1165e-09	8.38573e-08
ENSG00000118495	PLAGL1	protein_coding	6	PLAG1 like zinc finger 1	866.971	0.328568	0.10054	3.2654	0.00109311	0.0108715
ENSG00000118514	ALDH8A1	protein_coding	6	aldehyde dehydrogenase 8 family member A1	16.0897	-0.619465	0.221035	-2.74751	0.00600505	0.0430808
ENSG00000118518	RNF146	protein_coding	6	ring finger protein 146	909.595	-0.210985	0.0743877	-2.83629	0.00456411	0.0348139
ENSG00000118523	CCN2	protein_coding	6	cellular communication network factor 2	45353.9	-0.188802	0.0482497	-3.91303	9.11448e-05	0.0013009
ENSG00000118596	SLC16A7	protein_coding	12	solute carrier family 16 member 7	131.402	0.636711	0.149261	4.2244	2.39583e-05	0.000415259
ENSG00000118689	FOXO3	protein_coding	6	forkhead box O3	400.531	-0.284969	0.105434	-2.69817	0.00697225	0.04853
ENSG00000118762	PKD2	protein_coding	4	polycystin 2, transient receptor potential cation channel	1271.71	0.619699	0.112534	5.50124	3.7712e-08	1.21311e-06
ENSG00000118898	PPL	protein_coding	16	periplakin	31.1525	-0.907176	0.213382	-4.33781	1.43907e-05	0.000263148
ENSG00000118946	PCDH17	protein_coding	13	protocadherin 17	230.664	0.681203	0.153121	4.40679	1.04916e-05	0.000197649
ENSG00000118971	CCND2	protein_coding	12	cyclin D2	264.289	-0.423452	0.111447	-3.80113	0.000144039	0.00190499
ENSG00000118985	ELL2	protein_coding	5	elongation factor for RNA polymerase II 2	1334.91	0.974845	0.106825	9.11369	7.96286e-20	1.10286e-17
ENSG00000119042	SATB2	protein_coding	2	SATB homeobox 2	25.7951	-0.647299	0.210072	-3.03066	0.00244021	0.02105
ENSG00000119048	UBE2B	protein_coding	5	ubiquitin conjugating enzyme E2 B	1468.83	0.259603	0.0784084	3.31091	0.000929938	0.00948841
ENSG00000119138	KLF9	protein_coding	9	Kruppel like factor 9	246.61	0.815086	0.116723	6.92888	4.24173e-12	2.53791e-10
ENSG00000119280	C1orf198	protein_coding	1	chromosome 1 open reading frame 198	854.134	0.618769	0.101178	6.10821	1.00756e-09	4.18641e-08
ENSG00000119328	ABITRAM	protein_coding	9	actin binding transcription modulator	446.838	0.309618	0.0982506	3.15092	0.00162756	0.0151872
ENSG00000119383	PTPA	protein_coding	9	protein phosphatase 2 phosphatase activator	3595.17	0.222196	0.0723238	3.07187	0.00212725	0.0188392
ENSG00000119408	NEK6	protein_coding	9	NIMA related kinase 6	1630.13	-0.305884	0.0791193	-3.86667	0.000110334	0.00151828
ENSG00000119508	NR4A3	protein_coding	9	nuclear receptor subfamily 4 group A member 3	63.2299	2.27829	0.198522	10.5383	5.75484e-26	1.34501e-23
ENSG00000119523	ALG2	protein_coding	9	ALG2 alpha-1,3/1,6-mannosyltransferase	1915.6	0.529694	0.0783166	6.76059	1.37431e-11	7.5025e-10
ENSG00000119630	PGF	protein_coding	14	placental growth factor	9806.75	-1.01052	0.102501	-9.87031	5.59935e-23	1.04694e-20
ENSG00000119661	DNAL1	protein_coding	14	dynein axonemal light chain 1	210.282	0.404558	0.121128	3.33624	0.000849195	0.00877228
ENSG00000119669	IRF2BPL	protein_coding	14	interferon regulatory factor 2 binding protein like	1062.98	0.360931	0.110766	3.25693	0.00112624	0.0111565
ENSG00000119699	TGFB3	protein_coding	14	transforming growth factor beta 3	171.07	1.59256	0.167584	9.33435	1.01613e-20	1.55094e-18
ENSG00000119718	EIF2B2	protein_coding	14	eukaryotic translation initiation factor 2B subunit beta	2987.06	-0.281166	0.088816	-3.16693	0.00154055	0.0145385
ENSG00000119729	RHOQ	protein_coding	2	ras homolog family member Q	557.094	1.29215	0.110367	11.6689	1.83838e-31	6.395e-29
ENSG00000119777	TMEM214	protein_coding	2	transmembrane protein 214	2337.72	0.417772	0.0729459	5.72509	1.03378e-08	3.71715e-07
ENSG00000119812	FAM98A	protein_coding	2	family with sequence similarity 98 member A	2221.51	0.310979	0.0762073	4.07826	4.53732e-05	0.000724083
ENSG00000119844	AFTPH	protein_coding	2	aftiphilin	748.385	0.415119	0.0872019	4.75578	1.97678e-06	4.5212e-05
ENSG00000119899	SLC17A5	protein_coding	6	solute carrier family 17 member 5	946.622	0.939524	0.136056	6.89012	5.57463e-12	3.27001e-10
ENSG00000119943	PYROXD2	protein_coding	10	pyridine nucleotide-disulphide oxidoreductase domain 2	113.179	-0.56325	0.14582	-3.84933	0.00011844	0.00161498
ENSG00000120053	GOT1	protein_coding	10	glutamic-oxaloacetic transaminase 1	1175.29	0.295289	0.0744308	3.9663	7.29962e-05	0.00108861
ENSG00000120075	HOXB5	protein_coding	17	homeobox B5	82.079	-0.703735	0.174989	-4.00563	6.18531e-05	0.000946979
ENSG00000120093	HOXB3	protein_coding	17	homeobox B3	619.246	-0.550792	0.118649	-4.64314	3.43149e-06	7.36416e-05
ENSG00000120129	DUSP1	protein_coding	5	dual specificity phosphatase 1	2032.79	0.54683	0.185464	2.95349	0.00314201	0.0257384
ENSG00000120159	CAAP1	protein_coding	9	caspase activity and apoptosis inhibitor 1	578.06	0.460922	0.088311	5.21416	1.84657e-07	5.23125e-06
ENSG00000120254	MTHFD1L	protein_coding	6	methylenetetrahydrofolate dehydrogenase (NADP+ dependent) 1 like	3873.94	0.245891	0.0626374	3.92593	8.63943e-05	0.0012402
ENSG00000120279	MYCT1	protein_coding	6	MYC target 1	3913.32	0.616568	0.0857753	7.1861	6.6666e-13	4.31684e-11
ENSG00000120306	CYSTM1	protein_coding	5	cysteine rich transmembrane module containing 1	845.393	0.346446	0.0888304	3.89702	9.73825e-05	0.0013729
ENSG00000120318	ARAP3	protein_coding	5	ArfGAP with RhoGAP domain, ankyrin repeat and PH domain 3	3508.44	-0.317674	0.077083	-4.12109	3.77087e-05	0.000621881
ENSG00000120337	TNFSF18	protein_coding	1	TNF superfamily member 18	2291.93	0.522464	0.0946533	5.51278	3.53217e-08	1.15107e-06
ENSG00000120458	MSANTD2	protein_coding	11	Myb/SANT DNA binding domain containing 2	414.159	-0.342239	0.0962294	-3.55596	0.000376598	0.00438037
ENSG00000120519	SLC10A7	protein_coding	4	solute carrier family 10 member 7	351.14	0.703633	0.109022	6.43631	1.22415e-10	5.85012e-09
ENSG00000120659	TNFSF11	protein_coding	13	TNF superfamily member 11	14.2239	0.68793	0.220598	2.93729	0.00331091	0.0268426
ENSG00000120686	UFM1	protein_coding	13	ubiquitin fold modifier 1	1770.23	0.567943	0.0618044	9.18503	4.11405e-20	5.97455e-18
ENSG00000120690	ELF1	protein_coding	13	E74 like ETS transcription factor 1	2849.85	0.408895	0.0976668	4.18308	2.8758e-05	0.000489073
ENSG00000120697	ALG5	protein_coding	13	ALG5 dolichyl-phosphate beta-glucosyltransferase	598.904	0.33188	0.0965847	3.43353	0.000595784	0.00652397
ENSG00000120705	ETF1	protein_coding	5	eukaryotic translation termination factor 1	5062.18	0.287908	0.0521049	5.52533	3.28865e-08	1.07876e-06
ENSG00000120742	SERP1	protein_coding	3	stress associated endoplasmic reticulum protein 1	4357.22	0.764458	0.0683892	11.1752	5.39362e-29	1.52222e-26
ENSG00000120805	ARL1	protein_coding	12	ADP ribosylation factor like GTPase 1	1560.06	0.525269	0.0712521	7.37249	1.67474e-13	1.18164e-11
ENSG00000120833	SOCS2	protein_coding	12	suppressor of cytokine signaling 2	114.194	1.53193	0.147925	10.1411	3.63091e-24	7.87118e-22
ENSG00000120875	DUSP4	protein_coding	8	dual specificity phosphatase 4	1305.88	1.06757	0.11117	9.58781	8.99775e-22	1.54699e-19
ENSG00000120910	PPP3CC	protein_coding	8	protein phosphatase 3 catalytic subunit gamma	622.909	0.276585	0.102024	2.70964	0.0067356	0.0472124
ENSG00000121073	SLC35B1	protein_coding	17	solute carrier family 35 member B1	1696.3	0.604381	0.0740308	8.16204	3.29407e-16	3.22043e-14
ENSG00000121481	RNF2	protein_coding	1	ring finger protein 2	354.684	0.302304	0.108967	2.77487	0.0055224	0.0403932
ENSG00000121542	SEC22A	protein_coding	3	SEC22 homolog A, vesicle trafficking protein	317.291	0.298491	0.104689	2.85136	0.00435325	0.0335303
ENSG00000121858	TNFSF10	protein_coding	3	TNF superfamily member 10	1290.2	-0.500637	0.147724	-3.38807	0.000703856	0.00751483
ENSG00000121864	ZNF639	protein_coding	3	zinc finger protein 639	771.452	0.270495	0.0766381	3.52978	0.000415906	0.0047635
ENSG00000121898	CPXM2	protein_coding	10	carboxypeptidase X, M14 family member 2	159.131	1.08793	0.159629	6.72925	1.70543e-11	9.20932e-10
ENSG00000122008	POLK	protein_coding	5	DNA polymerase kappa	564.239	0.301469	0.0954905	3.15355	0.00161296	0.0151075
ENSG00000122203	KIAA1191	protein_coding	5	KIAA1191	3188.76	0.164848	0.0586567	2.81024	0.00495048	0.0370432
ENSG00000122218	COPA	protein_coding	1	COPI coat complex subunit alpha	7560.11	0.29203	0.0736705	3.96347	7.38688e-05	0.00109616
ENSG00000122386	ZNF205	protein_coding	16	zinc finger protein 205	528.869	-0.297698	0.0903085	-3.29633	0.000979584	0.00989373
ENSG00000122490	SLC66A2	protein_coding	18	solute carrier family 66 member 2	1148.36	0.356196	0.0766004	4.64997	3.31983e-06	7.15533e-05
ENSG00000122515	ZMIZ2	protein_coding	7	zinc finger MIZ-type containing 2	2329.69	-0.220708	0.0809714	-2.7253	0.00642435	0.0454782
ENSG00000122591	FAM126A	protein_coding	7	family with sequence similarity 126 member A	1420.6	0.417169	0.102596	4.06468	4.80992e-05	0.000762148
ENSG00000122644	ARL4A	protein_coding	7	ADP ribosylation factor like GTPase 4A	782.633	-0.50531	0.129294	-3.91639	8.98848e-05	0.00128414
ENSG00000122861	PLAU	protein_coding	10	plasminogen activator, urokinase	1077.89	0.975781	0.0902811	10.8039	3.2977e-27	8.3605e-25
ENSG00000122863	CHST3	protein_coding	10	carbohydrate sulfotransferase 3	412.716	0.462437	0.0975459	4.72986	2.24669e-06	5.06879e-05
ENSG00000122884	P4HA1	protein_coding	10	prolyl 4-hydroxylase subunit alpha 1	1428.38	0.233311	0.0819417	2.84707	0.00441243	0.0338814
ENSG00000123091	RNF11	protein_coding	1	ring finger protein 11	3170.69	0.195966	0.071058	2.75739	0.00582655	0.0420828
ENSG00000123094	RASSF8	protein_coding	12	Ras association domain family member 8	2720.53	1.35247	0.11471	11.7769	5.13361e-32	1.91971e-29
ENSG00000123329	ARHGAP9	protein_coding	12	Rho GTPase activating protein 9	9.46762	0.703918	0.216007	2.95058	0.00317179	0.0259113
ENSG00000123358	NR4A1	protein_coding	12	nuclear receptor subfamily 4 group A member 1	295.87	2.5954	0.180171	13.9906	1.77816e-44	1.32988e-41
ENSG00000123395	ATG101	protein_coding	12	autophagy related 101	1741.18	0.36623	0.100449	3.64682	0.00026551	0.00323411
ENSG00000123505	AMD1	protein_coding	6	adenosylmethionine decarboxylase 1	1448.66	0.295524	0.0818187	3.61166	0.000304243	0.00365343
ENSG00000123545	NDUFAF4	protein_coding	6	NADH:ubiquinone oxidoreductase complex assembly factor 4	459.306	0.412143	0.113235	3.64197	0.000270558	0.00328758
ENSG00000123562	MORF4L2	protein_coding	X	mortality factor 4 like 2	8966.41	0.32997	0.0548491	6.01584	1.78956e-09	7.29381e-08
ENSG00000123700	KCNJ2	protein_coding	17	potassium inwardly rectifying channel subfamily J member 2	409.202	0.862759	0.125916	6.81867	9.18877e-12	5.16713e-10
ENSG00000123892	RAB38	protein_coding	11	RAB38, member RAS oncogene family	108.08	0.687667	0.157519	4.35074	1.35679e-05	0.00024963
ENSG00000124019	FAM124B	protein_coding	2	family with sequence similarity 124 member B	2167.55	-1.17248	0.11976	-9.79573	1.17441e-22	2.11648e-20
ENSG00000124067	SLC12A4	protein_coding	16	solute carrier family 12 member 4	2446.88	-0.279322	0.0827106	-3.3768	0.000733351	0.00779082
ENSG00000124212	PTGIS	protein_coding	20	prostaglandin I2 synthase	114.732	1.18882	0.177439	6.53847	6.21527e-11	3.04813e-09
ENSG00000124225	PMEPA1	protein_coding	20	prostate transmembrane protein, androgen induced 1	890.297	-0.339615	0.0858617	-3.9575	7.57392e-05	0.00111288
ENSG00000124279	FASTKD3	protein_coding	5	FAST kinase domains 3	217.88	0.370837	0.123044	3.00995	0.00261293	0.022207
ENSG00000124333	VAMP7	protein_coding	X	vesicle associated membrane protein 7	1216.59	0.288796	0.076967	3.75035	0.000176586	0.00226145
ENSG00000124721	DNAH8	protein_coding	6	dynein axonemal heavy chain 8	346.315	-0.464815	0.160919	-2.89491	0.0037927	0.0299848
ENSG00000124749	COL21A1	protein_coding	6	collagen type XXI alpha 1 chain	16.681	0.669597	0.219929	2.92685	0.0034241	0.0277002
ENSG00000124783	SSR1	protein_coding	6	signal sequence receptor subunit 1	5605.7	0.441948	0.059287	7.45351	9.08857e-14	6.66406e-12
ENSG00000124784	RIOK1	protein_coding	6	RIO kinase 1	691.823	0.332345	0.0981115	3.38671	0.000707364	0.00754689
ENSG00000124802	EEF1E1	protein_coding	6	eukaryotic translation elongation factor 1 epsilon 1	522.566	0.358704	0.0942041	3.80806	0.00014006	0.00185933
ENSG00000124875	CXCL6	protein_coding	4	C-X-C motif chemokine ligand 6	31.0849	1.09248	0.207177	5.22012	1.78809e-07	5.07519e-06
ENSG00000125249	RAP2A	protein_coding	13	RAP2A, member of RAS oncogene family	1524.02	0.351113	0.0947279	3.70541	0.000211047	0.0026329
ENSG00000125304	TM9SF2	protein_coding	13	transmembrane 9 superfamily member 2	4621.45	0.263174	0.0734033	3.58509	0.000336967	0.00398132
ENSG00000125352	RNF113A	protein_coding	X	ring finger protein 113A	441.524	0.395222	0.119881	3.29555	0.000982286	0.00991433
ENSG00000125354	SEPTIN6	protein_coding	X	septin 6	1018.75	0.276597	0.0874926	3.15918	0.00158211	0.0148932
ENSG00000125434	SLC25A35	protein_coding	17	solute carrier family 25 member 35	103.988	-0.538542	0.153889	-3.49174	0.000479891	0.00540935
ENSG00000125459	MSTO1	protein_coding	1	misato mitochondrial distribution and morphology regulator 1	408.71	0.80625	0.112184	7.16926	7.54057e-13	4.82016e-11
ENSG00000125733	TRIP10	protein_coding	19	thyroid hormone receptor interactor 10	2068.58	-0.442557	0.0839318	-5.27339	1.33924e-07	3.92792e-06
ENSG00000125810	CD93	protein_coding	20	CD93 molecule	16489.6	0.366379	0.108756	3.36692	0.000760133	0.00799022
ENSG00000125827	TMX4	protein_coding	20	thioredoxin related transmembrane protein 4	1325.1	0.348361	0.101392	3.43629	0.000589735	0.00647194
ENSG00000125845	BMP2	protein_coding	20	bone morphogenetic protein 2	2405.34	1.13803	0.0920453	12.3592	4.34371e-35	1.96888e-32
ENSG00000125868	DSTN	protein_coding	20	destrin, actin depolymerizing factor	7826.44	0.363613	0.0675683	5.38127	7.39622e-08	2.26706e-06
ENSG00000125871	MGME1	protein_coding	20	mitochondrial genome maintenance exonuclease 1	771.862	-0.254845	0.0790783	-3.22418	0.00126336	0.012263
ENSG00000125875	TBC1D20	protein_coding	20	TBC1 domain family member 20	1466.37	0.241209	0.0652448	3.69605	0.000218982	0.00272506
ENSG00000125910	S1PR4	protein_coding	19	sphingosine-1-phosphate receptor 4	13.7659	-0.790078	0.220387	-3.69481	0.000220052	0.0027361
ENSG00000125962	ARMCX5	protein_coding	X	armadillo repeat containing X-linked 5	321.04	0.340304	0.116431	2.91773	0.00352587	0.0282834
ENSG00000126001	CEP250	protein_coding	20	centrosomal protein 250	1845.19	-0.307999	0.0828288	-3.71785	0.000200922	0.0025213
ENSG00000126016	AMOT	protein_coding	X	angiomotin	56.3128	-0.553938	0.204671	-2.75458	0.00587667	0.0423222
ENSG00000126351	THRA	protein_coding	17	thyroid hormone receptor alpha	679.951	-0.642894	0.0935165	-6.87691	6.11629e-12	3.57373e-10
ENSG00000126456	IRF3	protein_coding	19	interferon regulatory factor 3	1290.59	-0.363199	0.0973844	-3.73036	0.000191204	0.00241966
ENSG00000126524	SBDS	protein_coding	7	SBDS ribosome maturation factor	3639.74	0.268537	0.0929216	2.89002	0.00385214	0.0303745
ENSG00000126562	WNK4	protein_coding	17	WNK lysine deficient protein kinase 4	118.472	-0.600979	0.186702	-3.23095	0.0012338	0.0120151
ENSG00000126749	EMG1	protein_coding	12	EMG1 N1-specific pseudouridine methyltransferase	1287.59	0.243891	0.0852037	2.8632	0.0041939	0.0325882
ENSG00000126767	ELK1	protein_coding	X	ETS transcription factor ELK1	958.236	0.28429	0.0797904	3.56162	0.000368578	0.00429376
ENSG00000126785	RHOJ	protein_coding	14	ras homolog family member J	5705.08	0.267147	0.0946802	2.82111	0.00478584	0.0360819
ENSG00000126803	HSPA2	protein_coding	14	heat shock protein family A (Hsp70) member 2	135.812	0.410249	0.146599	2.78167	0.00540804	0.039712
ENSG00000126882	FAM78A	protein_coding	9	family with sequence similarity 78 member A	958.788	-0.600587	0.13335	-4.50848	6.52937e-06	0.000130904
ENSG00000126947	ARMCX1	protein_coding	X	armadillo repeat containing X-linked 1	1301.43	0.292411	0.0694425	4.21181	2.53327e-05	0.000438065
ENSG00000127314	RAP1B	protein_coding	12	RAP1B, member of RAS oncogene family	2241.38	0.311304	0.0773593	4.02345	5.7351e-05	0.00088805
ENSG00000127483	HP1BP3	protein_coding	1	heterochromatin protein 1 binding protein 3	3467.12	-0.236247	0.0768691	-3.07315	0.00211811	0.0187707
ENSG00000127526	SLC35E1	protein_coding	19	solute carrier family 35 member E1	1593.13	0.360608	0.0684727	5.26543	1.39862e-07	4.07808e-06
ENSG00000127528	KLF2	protein_coding	19	Kruppel like factor 2	1535.9	0.419683	0.0738773	5.68334	1.3209e-08	4.68199e-07
ENSG00000127533	F2RL3	protein_coding	19	F2R like thrombin or trypsin receptor 3	117.336	0.590525	0.173694	3.37028	0.000750931	0.0079325
ENSG00000127564	PKMYT1	protein_coding	16	protein kinase, membrane associated tyrosine/threonine 1	431.795	-0.317312	0.103174	-3.07964	0.0020725	0.0184685
ENSG00000127920	GNG11	protein_coding	7	G protein subunit gamma 11	14726.9	0.365869	0.124588	2.93938	0.00328874	0.0267063
ENSG00000127948	POR	protein_coding	7	cytochrome p450 oxidoreductase	1616.11	0.231843	0.0779528	2.97327	0.00294649	0.0244532
ENSG00000128059	PPAT	protein_coding	4	phosphoribosyl pyrophosphate amidotransferase	759.878	0.31861	0.102262	3.11611	0.00183255	0.0167448
ENSG00000128165	ADM2	protein_coding	22	adrenomedullin 2	43.8271	1.64882	0.193799	7.89159	2.98353e-15	2.57964e-13
ENSG00000128203	ASPHD2	protein_coding	22	aspartate beta-hydroxylase domain containing 2	116.928	-0.461674	0.154008	-3.01909	0.00253534	0.021683
ENSG00000128228	SDF2L1	protein_coding	22	stromal cell derived factor 2 like 1	1753.55	1.61856	0.125508	12.8682	6.80088e-38	3.63313e-35
ENSG00000128283	CDC42EP1	protein_coding	22	CDC42 effector protein 1	3997.36	0.314524	0.0704231	4.4658	7.97704e-06	0.000154761
ENSG00000128394	APOBEC3F	protein_coding	22	apolipoprotein B mRNA editing enzyme catalytic subunit 3F	121.549	-0.590277	0.156515	-3.75889	0.000170672	0.002197
ENSG00000128567	PODXL	protein_coding	7	podocalyxin like	6504.18	0.860893	0.10246	8.39631	4.60747e-17	4.81948e-15
ENSG00000128590	DNAJB9	protein_coding	7	DnaJ heat shock protein family (Hsp40) member B9	2051.13	1.76141	0.108473	16.2022	4.86317e-59	9.09291e-56
ENSG00000128595	CALU	protein_coding	7	calumenin	8137.16	0.491555	0.101341	4.85325	1.21452e-06	2.93178e-05
ENSG00000128645	HOXD1	protein_coding	2	homeobox D1	183.383	0.575996	0.130918	4.37811	1.19714e-05	0.000223277
ENSG00000128708	HAT1	protein_coding	2	histone acetyltransferase 1	1545.53	0.248234	0.0682835	3.63619	0.000276699	0.00335131
ENSG00000128805	ARHGAP22	protein_coding	10	Rho GTPase activating protein 22	1534.41	-0.311058	0.0917213	-3.39267	0.000692157	0.0074377
ENSG00000128815	WDFY4	protein_coding	10	WDFY family member 4	543.704	-0.635396	0.107428	-5.9091	3.43975e-09	1.32267e-07
ENSG00000128849	CGNL1	protein_coding	15	cingulin like 1	796.474	-0.645864	0.155221	-4.15094	3.31113e-05	0.000555868
ENSG00000128891	CCDC32	protein_coding	15	coiled-coil domain containing 32	502.264	0.32346	0.0877096	3.68815	0.000225892	0.00279941
ENSG00000128918	ALDH1A2	protein_coding	15	aldehyde dehydrogenase 1 family member A2	1593.05	0.346222	0.0939763	3.68351	0.000230047	0.00284384
ENSG00000128923	MINDY2	protein_coding	15	MINDY lysine 48 deubiquitinase 2	580.456	0.411303	0.129488	3.16316	0.00156069	0.01471
ENSG00000128965	CHAC1	protein_coding	15	ChaC glutathione specific gamma-glutamylcyclotransferase 1	170.027	1.52483	0.188033	7.91912	2.39202e-15	2.1047e-13
ENSG00000129048	ACKR4	protein_coding	3	atypical chemokine receptor 4	254.343	0.840579	0.13974	5.9884	2.11914e-09	8.38573e-08
ENSG00000129083	COPB1	protein_coding	11	COPI coat complex subunit beta 1	9271.51	0.301481	0.0782677	3.85171	0.000117294	0.0016055
ENSG00000129128	SPCS3	protein_coding	4	signal peptidase complex subunit 3	3696.3	0.519353	0.0758728	6.84483	7.65645e-12	4.37119e-10
ENSG00000129245	FXR2	protein_coding	17	FMR1 autosomal homolog 2	1588.32	0.218651	0.0701443	3.11782	0.00182196	0.0166685
ENSG00000129422	MTUS1	protein_coding	8	microtubule associated scaffold protein 1	7000.14	-0.505232	0.103201	-4.89815	9.67407e-07	2.41577e-05
ENSG00000129467	ADCY4	protein_coding	14	adenylate cyclase 4	1328.37	-0.854656	0.14259	-5.9932	2.05756e-09	8.20719e-08
ENSG00000129493	HEATR5A	protein_coding	14	HEAT repeat containing 5A	487.054	0.398393	0.110696	3.59191	0.000328263	0.00389386
ENSG00000129514	FOXA1	protein_coding	14	forkhead box A1	101.964	0.589076	0.161759	3.62432	0.000289725	0.00349774
ENSG00000129562	DAD1	protein_coding	14	defender against cell death 1	2700.91	0.278131	0.0779476	3.56795	0.000359789	0.00420119
ENSG00000129595	EPB41L4A	protein_coding	5	erythrocyte membrane protein band 4.1 like 4A	441.43	-0.383934	0.13701	-2.79822	0.00513848	0.0380502
ENSG00000129646	QRICH2	protein_coding	17	glutamine rich 2	214.475	-0.471186	0.119462	-3.93711	8.24677e-05	0.00119299
ENSG00000129657	SEC14L1	protein_coding	17	SEC14 like lipid binding 1	9991.49	0.337997	0.085324	3.96037	7.48341e-05	0.00110277
ENSG00000129691	ASH2L	protein_coding	8	ASH2 like, histone lysine methyltransferase complex subunit	2100	-0.210785	0.0685947	-3.07313	0.00211826	0.0187707
ENSG00000129910	CDH15	protein_coding	16	cadherin 15	45.6073	2.82818	0.209115	11.0957	1.31699e-28	3.58172e-26
ENSG00000129911	KLF16	protein_coding	19	Kruppel like factor 16	1570.61	0.272395	0.0897842	3.03431	0.00241083	0.02089
ENSG00000130052	STARD8	protein_coding	X	StAR related lipid transfer domain containing 8	726.385	0.374115	0.10448	3.57449	0.000350908	0.00411032
ENSG00000130150	MOSPD2	protein_coding	X	motile sperm domain containing 2	484.438	0.594151	0.110436	5.36604	8.04857e-08	2.43706e-06
ENSG00000130307	USHBP1	protein_coding	19	USH1 protein network component harmonin binding protein 1	232.235	-0.837765	0.14899	-5.60639	2.06585e-08	7.08737e-07
ENSG00000130311	DDA1	protein_coding	19	DET1 and DDB1 associated 1	1589.77	0.259563	0.0823716	3.15141	0.00162486	0.015181
ENSG00000130340	SNX9	protein_coding	6	sorting nexin 9	3141.27	0.630561	0.0796034	7.91923	2.38984e-15	2.1047e-13
ENSG00000130382	MLLT1	protein_coding	19	MLLT1 super elongation complex subunit	2865.88	-0.23143	0.0676719	-3.41998	0.000626251	0.00681766
ENSG00000130479	MAP1S	protein_coding	19	microtubule associated protein 1S	1922.88	0.214677	0.0725202	2.95938	0.00308261	0.0253211
ENSG00000130517	PGPEP1	protein_coding	19	pyroglutamyl-peptidase I	290.407	-0.412819	0.133366	-3.09936	0.00193942	0.0175392
ENSG00000130529	TRPM4	protein_coding	19	transient receptor potential cation channel subfamily M member 4	588.875	-0.305786	0.098566	-3.10084	0.00192971	0.0174725
ENSG00000130684	ZNF337	protein_coding	20	zinc finger protein 337	359.149	-0.448951	0.118506	-3.78831	0.000151677	0.00199017
ENSG00000130733	YIPF2	protein_coding	19	Yip1 domain family member 2	771.523	0.371577	0.0923552	4.02487	5.70068e-05	0.000883635
ENSG00000130749	ZC3H4	protein_coding	19	zinc finger CCCH-type containing 4	1271.94	-0.304896	0.106442	-2.86378	0.00418622	0.0325455
ENSG00000130775	THEMIS2	protein_coding	1	thymocyte selection associated family member 2	439.926	-0.371893	0.13515	-2.74839	0.00598879	0.0430055
ENSG00000130787	HIP1R	protein_coding	12	huntingtin interacting protein 1 related	3228.97	-0.447767	0.108518	-4.1281	3.6577e-05	0.00060589
ENSG00000130956	HABP4	protein_coding	9	hyaluronan binding protein 4	740.193	0.384403	0.0836964	4.59016	4.42902e-06	9.30467e-05
ENSG00000131013	PPIL4	protein_coding	6	peptidylprolyl isomerase like 4	890.09	0.662669	0.0779481	8.49458	1.98652e-17	2.15321e-15
ENSG00000131015	ULBP2	protein_coding	6	UL16 binding protein 2	158.19	0.434613	0.157757	2.73938	0.00615548	0.0439702
ENSG00000131016	AKAP12	protein_coding	6	A-kinase anchoring protein 12	10238.1	0.364719	0.112942	3.22943	0.00124039	0.0120635
ENSG00000131061	ZNF341	protein_coding	20	zinc finger protein 341	169.043	-0.360584	0.126607	-2.84869	0.00438998	0.0337785
ENSG00000131080	EDA2R	protein_coding	X	ectodysplasin A2 receptor	272.977	-0.326151	0.11598	-2.80862	0.00497536	0.0370982
ENSG00000131089	ARHGEF9	protein_coding	X	Cdc42 guanine nucleotide exchange factor 9	254.091	0.467136	0.128927	3.60897	0.000307413	0.00368157
ENSG00000131100	ATP6V1E1	protein_coding	22	ATPase H+ transporting V1 subunit E1	2956.68	0.276645	0.0670257	4.12721	3.6719e-05	0.000607569
ENSG00000131236	CAP1	protein_coding	1	cyclase associated actin cytoskeleton regulatory protein 1	10227.4	0.182697	0.057874	3.15668	0.00159574	0.0149932
ENSG00000131323	TRAF3	protein_coding	14	TNF receptor associated factor 3	1350.03	0.249535	0.0786691	3.17093	0.00151949	0.014367
ENSG00000131373	HACL1	protein_coding	3	2-hydroxyacyl-CoA lyase 1	897.168	0.29482	0.0888492	3.31912	0.000903031	0.00925174
ENSG00000131378	RFTN1	protein_coding	3	raftlin, lipid raft linker 1	1387.78	-0.206302	0.069066	-2.98737	0.00281388	0.0235535
ENSG00000131386	GALNT15	protein_coding	3	polypeptide N-acetylgalactosaminyltransferase 15	12.7498	-0.806045	0.218913	-3.8776	0.000105491	0.0014624
ENSG00000131408	NR1H2	protein_coding	19	nuclear receptor subfamily 1 group H member 2	1664.38	0.38922	0.0838408	4.64376	3.42125e-06	7.35274e-05
ENSG00000131435	PDLIM4	protein_coding	5	PDZ and LIM domain 4	1630.89	0.23576	0.084294	2.79674	0.00516208	0.038206
ENSG00000131446	MGAT1	protein_coding	5	alpha-1,3-mannosyl-glycoprotein 2-beta-N-acetylglucosaminyltransferase	6341.78	0.19089	0.0676218	2.82279	0.00476073	0.0359755
ENSG00000131459	GFPT2	protein_coding	5	glutamine-fructose-6-phosphate transaminase 2	581.18	0.383746	0.129832	2.94954	0.00318246	0.0259843
ENSG00000131504	DIAPH1	protein_coding	5	diaphanous related formin 1	5961.44	0.302303	0.0799033	3.78281	0.000155068	0.00202731
ENSG00000131507	NDFIP1	protein_coding	5	Nedd4 family interacting protein 1	2563.07	0.25374	0.066625	3.80851	0.000139804	0.00185933
ENSG00000131634	TMEM204	protein_coding	16	transmembrane protein 204	196.71	0.7938	0.120587	6.5524	5.66192e-11	2.79508e-09
ENSG00000131697	NPHP4	protein_coding	1	nephrocystin 4	433.353	0.386116	0.101995	3.78068	0.000156399	0.0020396
ENSG00000131759	RARA	protein_coding	17	retinoic acid receptor alpha	913.59	-0.300522	0.100271	-2.99514	0.00274316	0.0230518
ENSG00000131871	SELENOS	protein_coding	15	selenoprotein S	1998.29	0.717403	0.0905826	7.91638	2.4452e-15	2.13891e-13
ENSG00000131873	CHSY1	protein_coding	15	chondroitin sulfate synthase 1	1517.89	0.590286	0.102348	5.76525	8.15347e-09	2.96018e-07
ENSG00000131979	GCH1	protein_coding	14	GTP cyclohydrolase 1	348.026	0.742594	0.164296	4.4726	7.72746e-06	0.000150701
ENSG00000132002	DNAJB1	protein_coding	19	DnaJ heat shock protein family (Hsp40) member B1	3121.38	-0.232793	0.0759342	-3.06568	0.00217177	0.0191315
ENSG00000132003	ZSWIM4	protein_coding	19	zinc finger SWIM-type containing 4	439.73	0.475465	0.111207	4.26418	2.00638e-05	0.000353908
ENSG00000132017	DCAF15	protein_coding	19	DDB1 and CUL4 associated factor 15	1092.79	-0.221657	0.0777377	-2.85201	0.00434437	0.0334965
ENSG00000132254	ARFIP2	protein_coding	11	ADP ribosylation factor interacting protein 2	2782.85	0.310812	0.0648274	4.79402	1.63473e-06	3.82067e-05
ENSG00000132256	TRIM5	protein_coding	11	tripartite motif containing 5	5010.64	0.366246	0.078447	4.66725	3.05262e-06	6.67559e-05
ENSG00000132334	PTPRE	protein_coding	10	protein tyrosine phosphatase receptor type E	1929.34	0.294883	0.0881474	3.34558	0.000821109	0.00855303
ENSG00000132424	PNISR	protein_coding	6	PNN interacting serine and arginine rich protein	1606.49	-0.438305	0.117423	-3.73326	0.000189018	0.00239402
ENSG00000132561	MATN2	protein_coding	8	matrilin 2	104.245	0.711608	0.153051	4.62834	3.68609e-06	7.87665e-05
ENSG00000132613	MTSS2	protein_coding	16	MTSS I-BAR domain containing 2	1060.9	-0.413253	0.0851299	-4.85458	1.20644e-06	2.92479e-05
ENSG00000132622	HSPA12B	protein_coding	20	heat shock protein family A (Hsp70) member 12B	631.626	-0.429465	0.0912588	-4.70767	2.5057e-06	5.56914e-05
ENSG00000132640	BTBD3	protein_coding	20	BTB domain containing 3	606.734	0.61263	0.129794	4.71268	2.44476e-06	5.45803e-05
ENSG00000132669	RIN2	protein_coding	20	Ras and Rab interactor 2	1156.51	0.399966	0.0797647	5.00992	5.44516e-07	1.42393e-05
ENSG00000132688	NES	protein_coding	1	nestin	7650.94	-0.355035	0.0644256	-5.51065	3.57517e-08	1.16255e-06
ENSG00000132716	DCAF8	protein_coding	1	DDB1 and CUL4 associated factor 8	1106.4	-0.350487	0.0847662	-4.13407	3.56398e-05	0.000592334
ENSG00000132781	MUTYH	protein_coding	1	mutY DNA glycosylase	76.8528	-0.457636	0.169226	-2.71838	0.00656025	0.0462661
ENSG00000132793	LPIN3	protein_coding	20	lipin 3	64.8272	-0.633938	0.184852	-3.39685	0.000681663	0.00734605
ENSG00000133103	COG6	protein_coding	13	component of oligomeric golgi complex 6	482.109	0.489135	0.103305	4.73244	2.21842e-06	5.01255e-05
ENSG00000133107	TRPC4	protein_coding	13	transient receptor potential cation channel subfamily C member 4	46.1102	0.595243	0.193503	3.0286	0.00245688	0.0211329
ENSG00000133110	POSTN	protein_coding	13	periostin	40.0884	0.744077	0.200902	3.66816	0.000244306	0.00300482
ENSG00000133561	GIMAP6	protein_coding	7	GTPase, IMAP family member 6	4023.68	-0.375363	0.0805311	-4.66156	3.13822e-06	6.81298e-05
ENSG00000133574	GIMAP4	protein_coding	7	GTPase, IMAP family member 4	3839.25	-0.76406	0.0758555	-10.0738	7.21417e-24	1.49874e-21
ENSG00000133606	MKRN1	protein_coding	7	makorin ring finger protein 1	1539	-0.185999	0.0641003	-2.90168	0.00371166	0.0295
ENSG00000133624	ZNF767P	transcribed_unprocessed_pseudogene	7	zinc finger family member 767, pseudogene	243.34	-0.376893	0.130169	-2.89008	0.00385147	0.0303745
ENSG00000133641	C12orf29	protein_coding	12	chromosome 12 open reading frame 29	469.464	0.284707	0.0886789	3.21096	0.00132294	0.0127586
ENSG00000133657	ATP13A3	protein_coding	3	ATPase 13A3	2339.99	0.395433	0.131668	2.99842	0.00271387	0.0228948
ENSG00000133687	TMTC1	protein_coding	12	transmembrane O-mannosyltransferase targeting cadherins 1	13.6026	0.666084	0.220844	2.79849	0.00513421	0.0380374
ENSG00000133773	CCDC59	protein_coding	12	coiled-coil domain containing 59	812.254	0.327018	0.0944443	3.46341	0.000533379	0.00594507
ENSG00000133789	SWAP70	protein_coding	11	switching B cell complex subunit SWAP70	8487.2	0.32899	0.0965035	3.40703	0.000656741	0.00708769
ENSG00000133835	HSD17B4	protein_coding	5	hydroxysteroid 17-beta dehydrogenase 4	1898.68	0.285851	0.0671582	4.25587	2.08242e-05	0.000365999
ENSG00000133872	SARAF	protein_coding	8	store-operated calcium entry associated regulatory factor	5431.64	0.486655	0.101045	4.8166	1.46023e-06	3.44513e-05
ENSG00000133874	RNF122	protein_coding	8	ring finger protein 122	293.889	0.726248	0.113427	6.37705	1.80533e-10	8.46523e-09
ENSG00000133961	NUMB	protein_coding	14	NUMB endocytic adaptor protein	3022.89	0.349125	0.0868236	4.01945	5.83335e-05	0.000897688
ENSG00000134049	IER3IP1	protein_coding	18	immediate early response 3 interacting protein 1	756.317	0.320262	0.0812095	3.9442	8.00668e-05	0.00116163
ENSG00000134056	MRPS36	protein_coding	5	mitochondrial ribosomal protein S36	295.629	0.352027	0.117032	3.01137	0.00260071	0.0221282
ENSG00000134109	EDEM1	protein_coding	3	ER degradation enhancing alpha-mannosidase like protein 1	2755.61	1.28741	0.0847604	15.1742	5.23992e-52	6.02913e-49
ENSG00000134138	MEIS2	protein_coding	15	Meis homeobox 2	629.433	-0.399315	0.100775	-3.96392	7.37275e-05	0.00109522
ENSG00000134253	TRIM45	protein_coding	1	tripartite motif containing 45	36.384	-0.589861	0.21343	-2.76652	0.00566573	0.0411598
ENSG00000134265	NAPG	protein_coding	18	NSF attachment protein gamma	745.74	0.231137	0.0771967	2.99076	0.00278283	0.0233327
ENSG00000134278	SPIRE1	protein_coding	18	spire type actin nucleation factor 1	2162.42	0.264804	0.0889803	2.97539	0.00292615	0.0243434
ENSG00000134285	FKBP11	protein_coding	12	FKBP prolyl isomerase 11	931.48	0.320333	0.088682	3.61138	0.000304575	0.00365343
ENSG00000134297	PLEKHA8P1	transcribed_processed_pseudogene	12	pleckstrin homology domain containing A8 pseudogene 1	131.294	0.611215	0.160447	3.77043	0.000162969	0.00210873
ENSG00000134323	MYCN	protein_coding	2	MYCN proto-oncogene, bHLH transcription factor	15.2654	1.13674	0.220677	4.59535	4.32017e-06	9.08877e-05
ENSG00000134352	IL6ST	protein_coding	5	interleukin 6 signal transducer	23217.7	0.36495	0.125429	2.90402	0.00368407	0.0292963
ENSG00000134363	FST	protein_coding	5	follistatin	2120.61	2.08795	0.144107	14.4328	3.21589e-47	2.82961e-44
ENSG00000134375	TIMM17A	protein_coding	1	translocase of inner mitochondrial membrane 17A	2616.58	0.558911	0.0808888	6.90832	4.90427e-12	2.89953e-10
ENSG00000134440	NARS1	protein_coding	18	asparaginyl-tRNA synthetase 1	4482.63	0.328149	0.0651047	5.04038	4.64602e-07	1.23657e-05
ENSG00000134480	CCNH	protein_coding	5	cyclin H	868.245	0.361268	0.081397	4.43692	9.12549e-06	0.000174999
ENSG00000134490	TMEM241	protein_coding	18	transmembrane protein 241	133.077	0.933646	0.148399	6.25498	3.97557e-10	1.74902e-08
ENSG00000134684	YARS1	protein_coding	1	tyrosyl-tRNA synthetase 1	4047.47	0.217407	0.0589729	3.68629	0.000227543	0.00281521
ENSG00000134686	PHC2	protein_coding	1	polyhomeotic homolog 2	2448.61	-0.231032	0.0820574	-2.81532	0.00487291	0.036646
ENSG00000134698	AGO4	protein_coding	1	argonaute RISC component 4	469.224	-0.377585	0.112073	-3.36795	0.000757294	0.00797217
ENSG00000134748	PRPF38A	protein_coding	1	pre-mRNA processing factor 38A	1378.16	0.244884	0.0806992	3.03498	0.00240552	0.0208711
ENSG00000134853	PDGFRA	protein_coding	4	platelet derived growth factor receptor alpha	10.4066	0.897922	0.219294	3.62288	0.000291346	0.00351448
ENSG00000134884	ARGLU1	protein_coding	13	arginine and glutamate rich 1	2667.38	-0.335715	0.083226	-4.03397	5.48423e-05	0.000853555
ENSG00000134900	TPP2	protein_coding	13	tripeptidyl peptidase 2	1718.14	0.350474	0.0912472	3.83799	0.000124045	0.0016746
ENSG00000134954	ETS1	protein_coding	11	ETS proto-oncogene 1, transcription factor	5533.56	0.762661	0.0910115	8.37612	5.47032e-17	5.64311e-15
ENSG00000134955	SLC37A2	protein_coding	11	solute carrier family 37 member 2	109.488	-0.485341	0.15082	-3.21388	0.00130953	0.0126537
ENSG00000134970	TMED7	protein_coding	5	transmembrane p24 trafficking protein 7	2648.1	0.938782	0.0941373	9.96617	2.14344e-23	4.16384e-21
ENSG00000135002	RFK	protein_coding	9	riboflavin kinase	1994.59	0.542224	0.142845	3.81238	0.000137634	0.00183816
ENSG00000135048	CEMIP2	protein_coding	9	cell migration inducing hyaluronidase 2	2785.13	1.29858	0.113394	11.4316	2.90739e-30	9.06016e-28
ENSG00000135069	PSAT1	protein_coding	9	phosphoserine aminotransferase 1	932.773	0.779187	0.122353	6.36251	1.98478e-10	9.21998e-09
ENSG00000135074	ADAM19	protein_coding	5	ADAM metallopeptidase domain 19	1040.93	-0.686153	0.134576	-5.10035	3.39027e-07	9.20358e-06
ENSG00000135083	CCNJL	protein_coding	5	cyclin J like	388.193	-0.35902	0.107748	-3.33796	0.000843973	0.00872436
ENSG00000135185	TMEM243	protein_coding	7	transmembrane protein 243	517.767	0.743506	0.112689	6.59274	4.31786e-11	2.15288e-09
ENSG00000135241	PNPLA8	protein_coding	7	patatin like phospholipase domain containing 8	1209.25	0.938842	0.0802742	11.684	1.53948e-31	5.61646e-29
ENSG00000135269	TES	protein_coding	7	testin LIM domain protein	1353.12	0.661267	0.0962609	6.86601	6.60232e-12	3.81831e-10
ENSG00000135312	HTR1B	protein_coding	6	5-hydroxytryptamine receptor 1B	1324.39	-0.28431	0.0974586	-2.91864	0.00351566	0.0282811
ENSG00000135365	PHF21A	protein_coding	11	PHD finger protein 21A	946.392	-0.297539	0.096767	-3.07386	0.00211308	0.018747
ENSG00000135451	TROAP	protein_coding	12	trophinin associated protein	926.741	-0.314469	0.11692	-2.69067	0.00713087	0.0492672
ENSG00000135506	OS9	protein_coding	12	OS9 endoplasmic reticulum lectin	7506.34	0.198373	0.0688911	2.87942	0.00398411	0.0311523
ENSG00000135540	NHSL1	protein_coding	6	NHS like 1	568.938	-0.41525	0.100293	-4.13665	3.52416e-05	0.000586367
ENSG00000135596	MICAL1	protein_coding	6	microtubule associated monooxygenase, calponin and LIM domain containing 1	578.487	-0.422562	0.126432	-3.34485	0.000823275	0.00856962
ENSG00000135604	STX11	protein_coding	6	syntaxin 11	706.187	0.471778	0.122796	3.83655	0.000124773	0.00168291
ENSG00000135637	CCDC142	protein_coding	2	coiled-coil domain containing 142	447.964	-0.41262	0.131752	-3.12988	0.00174878	0.0161073
ENSG00000135709	KIAA0513	protein_coding	16	KIAA0513	280.898	1.66391	0.118279	13.9161	5.05766e-44	3.6025e-41
ENSG00000135723	FHOD1	protein_coding	16	formin homology 2 domain containing 1	3101.83	-0.189315	0.0662464	-2.85783	0.00426544	0.0330412
ENSG00000135736	CCDC102A	protein_coding	16	coiled-coil domain containing 102A	170.995	-0.471544	0.153295	-3.08637	0.00202617	0.0181156
ENSG00000135750	KCNK1	protein_coding	1	potassium two pore domain channel subfamily K member 1	59.6991	1.07424	0.181023	5.79426	6.8622e-09	2.53444e-07
ENSG00000135766	EGLN1	protein_coding	1	egl-9 family hypoxia inducible factor 1	563.386	0.328474	0.100659	3.26446	0.00109674	0.0109003
ENSG00000135842	NIBAN1	protein_coding	1	niban apoptosis regulator 1	136.846	0.782818	0.172776	4.46686	7.93776e-06	0.000154199
ENSG00000135862	LAMC1	protein_coding	1	laminin subunit gamma 1	15897	0.350258	0.114045	3.06854	0.00215105	0.0189828
ENSG00000135905	DOCK10	protein_coding	2	dedicator of cytokinesis 10	2382.23	0.69926	0.124305	5.6133	1.98499e-08	6.82564e-07
ENSG00000135913	USP37	protein_coding	2	ubiquitin specific peptidase 37	432.78	0.329984	0.121831	2.69756	0.00698491	0.0485729
ENSG00000135919	SERPINE2	protein_coding	2	serpin family E member 2	318.137	0.564114	0.11831	4.7641	1.89697e-06	4.35197e-05
ENSG00000135932	CAB39	protein_coding	2	calcium binding protein 39	2869.78	0.372899	0.0746726	4.99325	5.93705e-07	1.53379e-05
ENSG00000135953	MFSD9	protein_coding	2	major facilitator superfamily domain containing 9	199.419	0.452616	0.126038	3.58775	0.000333545	0.00394774
ENSG00000136010	ALDH1L2	protein_coding	12	aldehyde dehydrogenase 1 family member L2	84.6022	0.927119	0.17616	5.13284	2.85401e-07	7.81873e-06
ENSG00000136026	CKAP4	protein_coding	12	cytoskeleton associated protein 4	13198.4	0.291792	0.0731402	3.98947	6.62206e-05	0.00100053
ENSG00000136044	APPL2	protein_coding	12	adaptor protein, phosphotyrosine interacting with PH domain and leucine zipper 2	379.554	0.30383	0.102722	2.95134	0.00316402	0.0258902
ENSG00000136048	DRAM1	protein_coding	12	DNA damage regulated autophagy modulator 1	1674.56	0.284552	0.06652	4.2776	1.88918e-05	0.000334947
ENSG00000136052	SLC41A2	protein_coding	12	solute carrier family 41 member 2	236.817	0.434112	0.151082	2.85869	0.00425398	0.0329694
ENSG00000136111	TBC1D4	protein_coding	13	TBC1 domain family member 4	3837.21	0.697445	0.0957681	7.27976	3.34409e-13	2.23308e-11
ENSG00000136114	THSD1	protein_coding	13	thrombospondin type 1 domain containing 1	1584.22	-0.492435	0.083097	-5.92684	3.08821e-09	1.19672e-07
ENSG00000136141	LRCH1	protein_coding	13	leucine rich repeats and calponin homology domain containing 1	482.868	0.424557	0.112511	3.76623	0.000165733	0.0021371
ENSG00000136144	RCBTB1	protein_coding	13	RCC1 and BTB domain containing protein 1	668.985	-0.317752	0.0994473	-3.19526	0.00139704	0.0133955
ENSG00000136152	COG3	protein_coding	13	component of oligomeric golgi complex 3	941.999	0.367473	0.0955196	3.8462	0.000119964	0.00162833
ENSG00000136159	NUDT15	protein_coding	13	nudix hydrolase 15	745.193	0.244245	0.0842658	2.90135	0.0037156	0.0295156
ENSG00000136160	EDNRB	protein_coding	13	endothelin receptor type B	129.507	-0.457388	0.142952	-3.19052	0.00142015	0.0135693
ENSG00000136237	RAPGEF5	protein_coding	7	Rap guanine nucleotide exchange factor 5	1135.89	0.717261	0.147509	4.84409	1.27191e-06	3.0538e-05
ENSG00000136240	KDELR2	protein_coding	7	KDEL endoplasmic reticulum protein retention receptor 2	5469.2	0.360619	0.0572122	6.30292	2.92083e-10	1.31993e-08
ENSG00000136244	IL6	protein_coding	7	interleukin 6	365.876	1.07219	0.118879	8.97916	2.72835e-19	3.51816e-17
ENSG00000136273	HUS1	protein_coding	7	HUS1 checkpoint clamp component	427.8	0.333937	0.0890533	3.74705	0.000178928	0.00228753
ENSG00000136379	ABHD17C	protein_coding	15	abhydrolase domain containing 17C, depalmitoylase	442.817	0.448186	0.0930332	4.82046	1.43225e-06	3.40057e-05
ENSG00000136444	RSAD1	protein_coding	17	radical S-adenosyl methionine domain containing 1	841.679	-0.247149	0.0879842	-2.81086	0.0049409	0.037025
ENSG00000136449	MYCBPAP	protein_coding	17	MYCBP associated protein	26.4259	-0.623654	0.212607	-2.98294	0.00285495	0.0238305
ENSG00000136603	SKIL	protein_coding	3	SKI like proto-oncogene	1553.54	-0.29304	0.0975057	-3.00538	0.00265249	0.0224665
ENSG00000136628	EPRS1	protein_coding	1	glutamyl-prolyl-tRNA synthetase 1	5075.91	0.242495	0.0791191	3.0646	0.00217962	0.0191781
ENSG00000136630	HLX	protein_coding	1	H2.0 like homeobox	444.624	1.95804	0.141425	13.7237	7.32433e-43	4.76336e-40
ENSG00000136717	BIN1	protein_coding	2	bridging integrator 1	1722.68	-0.255073	0.0758787	-3.36198	0.000773858	0.00811168
ENSG00000136720	HS6ST1	protein_coding	2	heparan sulfate 6-O-sulfotransferase 1	635.747	0.334097	0.090001	3.7101	0.00020718	0.00259144
ENSG00000136731	UGGT1	protein_coding	2	UDP-glucose glycoprotein glucosyltransferase 1	3920.43	0.266476	0.0904609	2.94428	0.0032371	0.0263585
ENSG00000136758	YME1L1	protein_coding	10	YME1 like 1 ATPase	6326	0.233527	0.0607211	3.84561	0.000120254	0.00163079
ENSG00000136770	DNAJC1	protein_coding	10	DnaJ heat shock protein family (Hsp40) member C1	1034.04	0.383936	0.101648	3.77539	0.00015976	0.00207079
ENSG00000136840	ST6GALNAC4	protein_coding	9	ST6 N-acetylgalactosaminide alpha-2,6-sialyltransferase 4	1606.18	0.621569	0.071839	8.64793	5.24422e-18	5.94266e-16
ENSG00000136868	SLC31A1	protein_coding	9	solute carrier family 31 member 1	1178.6	0.564735	0.0897781	6.28762	3.22374e-10	1.44373e-08
ENSG00000136869	TLR4	protein_coding	9	toll like receptor 4	3417.47	0.628095	0.0945711	6.63799	3.17995e-11	1.63456e-09
ENSG00000136870	ZNF189	protein_coding	9	zinc finger protein 189	398.58	0.348166	0.113258	3.06955	0.0021438	0.0189521
ENSG00000136888	ATP6V1G1	protein_coding	9	ATPase H+ transporting V1 subunit G1	2316.5	0.287402	0.0924557	3.10758	0.00188629	0.0171729
ENSG00000136908	DPM2	protein_coding	9	dolichyl-phosphate mannosyltransferase subunit 2, regulatory	530.577	0.434327	0.105088	4.13197	3.59661e-05	0.000597093
ENSG00000136986	DERL1	protein_coding	8	derlin 1	1676.68	0.235121	0.073993	3.17752	0.00148539	0.0140712
ENSG00000137168	PPIL1	protein_coding	6	peptidylprolyl isomerase like 1	1047.79	0.527823	0.0845822	6.23849	4.41822e-10	1.91544e-08
ENSG00000137177	KIF13A	protein_coding	6	kinesin family member 13A	3183.44	0.787424	0.0973815	8.0793	6.51412e-16	6.20625e-14
ENSG00000137266	SLC22A23	protein_coding	6	solute carrier family 22 member 23	141.566	0.522344	0.168381	3.0888	0.00200969	0.0180114
ENSG00000137364	TPMT	protein_coding	6	thiopurine S-methyltransferase	556.951	0.315412	0.0869034	3.62653	0.000287254	0.00347352
ENSG00000137393	RNF144B	protein_coding	6	ring finger protein 144B	2524.52	-0.57438	0.0895471	-6.41672	1.39243e-10	6.57033e-09
ENSG00000137413	TAF8	protein_coding	6	TATA-box binding protein associated factor 8	569.261	-0.24586	0.0876963	-2.80383	0.00505002	0.0375439
ENSG00000137414	FAM8A1	protein_coding	6	family with sequence similarity 8 member A1	370.82	0.408141	0.125696	3.24313	0.00118225	0.0116009
ENSG00000137486	ARRB1	protein_coding	11	arrestin beta 1	5050.24	-0.569217	0.12326	-4.62434	3.75793e-06	7.99589e-05
ENSG00000137494	ANKRD42	protein_coding	11	ankyrin repeat domain 42	239.034	0.595173	0.119444	4.96636	6.82214e-07	1.73842e-05
ENSG00000137497	NUMA1	protein_coding	11	nuclear mitotic apparatus protein 1	7886.82	-0.375361	0.101937	-3.68193	0.000231472	0.00285909
ENSG00000137507	LRRC32	protein_coding	11	leucine rich repeat containing 32	3045.46	-0.441939	0.0905708	-4.87978	1.06206e-06	2.61531e-05
ENSG00000137692	DCUN1D5	protein_coding	11	defective in cullin neddylation 1 domain containing 5	1927.26	0.311589	0.0896109	3.47719	0.0005067	0.00569011
ENSG00000137710	RDX	protein_coding	11	radixin	7073.51	0.499157	0.111726	4.46353	8.06194e-06	0.000156205
ENSG00000137714	FDX1	protein_coding	11	ferredoxin 1	760.791	0.456101	0.100102	4.55556	5.22461e-06	0.000107644
ENSG00000137727	ARHGAP20	protein_coding	11	Rho GTPase activating protein 20	170.569	1.37611	0.136136	9.95629	2.36733e-23	4.5398e-21
ENSG00000137802	MAPKBP1	protein_coding	15	mitogen-activated protein kinase binding protein 1	1858.87	-0.286662	0.092612	-3.09473	0.0019699	0.0177505
ENSG00000137831	UACA	protein_coding	15	uveal autoantigen with coiled-coil domains and ankyrin repeats	5479	0.747236	0.121584	6.13281	8.63421e-10	3.62782e-08
ENSG00000137834	SMAD6	protein_coding	15	SMAD family member 6	228.465	-0.506122	0.129377	-3.91164	9.16732e-05	0.0013072
ENSG00000137872	SEMA6D	protein_coding	15	semaphorin 6D	75.8334	1.2936	0.176115	7.11919	1.08563e-12	6.79452e-11
ENSG00000137876	RSL24D1	protein_coding	15	ribosomal L24 domain containing 1	1737.02	0.329923	0.0997168	3.31185	0.00092681	0.00946295
ENSG00000137877	SPTBN5	protein_coding	15	spectrin beta, non-erythrocytic 5	3410.74	-0.331602	0.0852529	-3.88909	0.000100623	0.00140583
ENSG00000137878	GCOM1	protein_coding	15	GRINL1A complex locus 1	358.525	0.703719	0.153043	4.58657	4.50577e-06	9.45264e-05
ENSG00000137941	TTLL7	protein_coding	1	tubulin tyrosine ligase like 7	86.5764	0.60341	0.163585	3.65376	0.000258432	0.00316854
ENSG00000138018	SELENOI	protein_coding	2	selenoprotein I	919.13	0.335998	0.113441	2.9608	0.0030684	0.025232
ENSG00000138061	CYP1B1	protein_coding	2	cytochrome P450 family 1 subfamily B member 1	15.6657	0.81099	0.220623	3.33386	0.000856484	0.00883538
ENSG00000138069	RAB1A	protein_coding	2	RAB1A, member RAS oncogene family	6466.12	0.345078	0.0613607	5.6237	1.86915e-08	6.457e-07
ENSG00000138073	PREB	protein_coding	2	prolactin regulatory element binding	2042.46	0.555622	0.0706786	7.8599	3.8445e-15	3.30495e-13
ENSG00000138162	TACC2	protein_coding	10	transforming acidic coiled-coil containing protein 2	1683.17	0.400386	0.0679898	5.8872	3.92802e-09	1.49886e-07
ENSG00000138185	ENTPD1	protein_coding	10	ectonucleoside triphosphate diphosphohydrolase 1	285.1	0.374324	0.124885	2.99036	0.0027865	0.0233504
ENSG00000138386	NAB1	protein_coding	2	NGFI-A binding protein 1	665.851	0.382578	0.120108	3.18365	0.0014543	0.0138117
ENSG00000138411	HECW2	protein_coding	2	HECT, C2 and WW domain containing E3 ubiquitin protein ligase 2	4474.62	0.487886	0.135328	3.59451	0.000325006	0.00387057
ENSG00000138439	FAM117B	protein_coding	2	family with sequence similarity 117 member B	65.6033	-0.54664	0.191235	-2.8517	0.00434857	0.0335115
ENSG00000138448	ITGAV	protein_coding	2	integrin subunit alpha V	6335.69	0.686774	0.119416	5.74651	9.11064e-09	3.29171e-07
ENSG00000138449	SLC40A1	protein_coding	2	solute carrier family 40 member 1	2118.46	1.05849	0.112135	9.42491	4.3049e-21	6.70758e-19
ENSG00000138468	SENP7	protein_coding	3	SUMO specific peptidase 7	237.387	-0.40764	0.131175	-3.10502	0.00190268	0.0173011
ENSG00000138593	SECISBP2L	protein_coding	15	SECIS binding protein 2 like	1372.94	0.345122	0.116393	2.96162	0.00306027	0.0251929
ENSG00000138639	ARHGAP24	protein_coding	4	Rho GTPase activating protein 24	4091.69	0.267726	0.0975586	2.74303	0.00608749	0.0435261
ENSG00000138674	SEC31A	protein_coding	4	SEC31 homolog A, COPII coat complex component	7049.33	0.405453	0.0911409	4.44661	8.72373e-06	0.000167724
ENSG00000138675	FGF5	protein_coding	4	fibroblast growth factor 5	233.425	0.718502	0.179142	3.96083	7.46898e-05	0.00110179
ENSG00000138685	FGF2	protein_coding	4	fibroblast growth factor 2	761.263	-0.380058	0.123122	-3.08682	0.00202312	0.0181049
ENSG00000138709	LARP1B	protein_coding	4	La ribonucleoprotein 1B	857.361	0.822035	0.0878352	9.34631	9.07582e-21	1.39955e-18
ENSG00000138735	PDE5A	protein_coding	4	phosphodiesterase 5A	102.619	1.35455	0.180283	7.389	1.47943e-13	1.04878e-11
ENSG00000138768	USO1	protein_coding	4	USO1 vesicle transport factor	3922.52	0.41224	0.0993213	4.14922	3.33617e-05	0.000559444
ENSG00000138794	CASP6	protein_coding	4	caspase 6	668.111	-0.297652	0.109435	-2.72204	0.006488	0.0458637
ENSG00000138801	PAPSS1	protein_coding	4	3'-phosphoadenosine 5'-phosphosulfate synthase 1	1795.3	0.410406	0.0634985	6.46224	1.03161e-10	4.9938e-09
ENSG00000138834	MAPK8IP3	protein_coding	16	mitogen-activated protein kinase 8 interacting protein 3	2988.73	-0.232795	0.0770736	-3.02015	0.00252653	0.0216224
ENSG00000138835	RGS3	protein_coding	9	regulator of G protein signaling 3	5158.13	0.593172	0.118022	5.02133	5.1314e-07	1.35133e-05
ENSG00000138942	RNF185	protein_coding	22	ring finger protein 185	1250.28	0.240381	0.0855267	2.8087	0.00497417	0.0370982
ENSG00000139083	ETV6	protein_coding	12	ETS variant transcription factor 6	855.236	-0.367678	0.0905923	-4.05844	4.94021e-05	0.000777849
ENSG00000139116	KIF21A	protein_coding	12	kinesin family member 21A	404.63	0.432304	0.102948	4.19025	2.78647e-05	0.0004758
ENSG00000139132	FGD4	protein_coding	12	FYVE, RhoGEF and PH domain containing 4	936.384	0.471348	0.116952	4.02656	5.65994e-05	0.000879141
ENSG00000139182	CLSTN3	protein_coding	12	calsyntenin 3	559.528	0.60626	0.113471	5.33282	9.66981e-08	2.89862e-06
ENSG00000139197	PEX5	protein_coding	12	peroxisomal biogenesis factor 5	771.61	0.44067	0.0829465	5.30811	1.1077e-07	3.29402e-06
ENSG00000139211	AMIGO2	protein_coding	12	adhesion molecule with Ig like domain 2	734.659	0.675953	0.13513	4.99508	5.88112e-07	1.52197e-05
ENSG00000139318	DUSP6	protein_coding	12	dual specificity phosphatase 6	3045.78	1.00136	0.095169	10.5167	7.23737e-26	1.64025e-23
ENSG00000139372	TDG	protein_coding	12	thymine DNA glycosylase	1193.89	0.328418	0.0750542	4.37605	1.20849e-05	0.000224833
ENSG00000139405	RITA1	protein_coding	12	RBPJ interacting and tubulin associated 1	744.709	0.349243	0.0766072	4.55659	5.19906e-06	0.000107414
ENSG00000139438	FAM222A	protein_coding	12	family with sequence similarity 222 member A	49.5759	0.626655	0.203816	2.97397	0.00293977	0.024443
ENSG00000139505	MTMR6	protein_coding	13	myotubularin related protein 6	1404.63	0.406834	0.103765	3.91841	8.91337e-05	0.00127463
ENSG00000139514	SLC7A1	protein_coding	13	solute carrier family 7 member 1	3170.48	0.973404	0.124853	7.78208	7.13431e-15	5.99523e-13
ENSG00000139567	ACVRL1	protein_coding	12	activin A receptor like type 1	9367.22	-0.49929	0.0682436	-7.31642	2.54672e-13	1.73945e-11
ENSG00000139631	CSAD	protein_coding	12	cysteine sulfinic acid decarboxylase	136.712	-0.563357	0.173604	-3.23952	0.00119732	0.0116979
ENSG00000139679	LPAR6	protein_coding	13	lysophosphatidic acid receptor 6	448.055	0.485477	0.0982119	4.93215	8.13288e-07	2.04801e-05
ENSG00000139722	VPS37B	protein_coding	12	VPS37B subunit of ESCRT-I	2007.05	0.429417	0.0645253	6.65358	2.86052e-11	1.49086e-09
ENSG00000139793	MBNL2	protein_coding	13	muscleblind like splicing regulator 2	2516.33	0.555625	0.108301	5.12586	2.96178e-07	8.09914e-06
ENSG00000139899	CBLN3	protein_coding	14	cerebellin 3 precursor	108.174	-0.909991	0.184567	-4.93857	7.86993e-07	1.98849e-05
ENSG00000139926	FRMD6	protein_coding	14	FERM domain containing 6	4302.2	-0.41094	0.0863169	-4.76101	1.92622e-06	4.41231e-05
ENSG00000139977	NAA30	protein_coding	14	N-alpha-acetyltransferase 30, NatC catalytic subunit	1273.66	-0.295828	0.0790167	-3.74473	0.00018059	0.0023068
ENSG00000140044	JDP2	protein_coding	14	Jun dimerization protein 2	42.7681	1.71882	0.212615	7.52827	5.14153e-14	3.92383e-12
ENSG00000140157	NIPA2	protein_coding	15	NIPA magnesium transporter 2	1254.68	0.256502	0.0810928	3.16339	0.00155944	0.0147075
ENSG00000140280	LYSMD2	protein_coding	15	LysM domain containing 2	182.805	0.701354	0.125497	5.58535	2.33225e-08	7.94664e-07
ENSG00000140299	BNIP2	protein_coding	15	BCL2 interacting protein 2	2609.08	0.293077	0.0911	3.21708	0.00129501	0.0125377
ENSG00000140391	TSPAN3	protein_coding	15	tetraspanin 3	6317.76	0.242681	0.0633465	3.83107	0.000127587	0.00171315
ENSG00000140398	NEIL1	protein_coding	15	nei like DNA glycosylase 1	142.569	-0.75019	0.19007	-3.95559	7.63446e-05	0.00111738
ENSG00000140400	MAN2C1	protein_coding	15	mannosidase alpha class 2C member 1	2188.08	-0.365898	0.108301	-3.37882	0.000727966	0.0077391
ENSG00000140406	TLNRD1	protein_coding	15	talin rod domain containing 1	2896.48	0.574925	0.0790045	7.27567	3.44708e-13	2.29162e-11
ENSG00000140451	PIF1	protein_coding	15	PIF1 5'-to-3' DNA helicase	456.676	-0.64738	0.162762	-3.99292	6.52639e-05	0.000991083
ENSG00000140465	CYP1A1	protein_coding	15	cytochrome P450 family 1 subfamily A member 1	177.658	-0.760857	0.133996	-5.66098	1.50513e-08	5.3224e-07
ENSG00000140526	ABHD2	protein_coding	15	abhydrolase domain containing 2, acylglycerol lipase	1432.53	0.497721	0.106502	4.66509	3.08482e-06	6.71655e-05
ENSG00000140563	MCTP2	protein_coding	15	multiple C2 and transmembrane domain containing 2	36.9981	0.58631	0.196553	2.89699	0.00376764	0.0298497
ENSG00000140743	CDR2	protein_coding	16	cerebellar degeneration related protein 2	2025.5	0.463001	0.0677204	6.83578	8.15604e-12	4.62114e-10
ENSG00000140859	KIFC3	protein_coding	16	kinesin family member C3	1760.64	0.356086	0.0901629	3.94856	7.86233e-05	0.00114513
ENSG00000140873	ADAMTS18	protein_coding	16	ADAM metallopeptidase with thrombospondin type 1 motif 18	1606.04	0.417747	0.15221	2.74672	0.00601947	0.0431429
ENSG00000140937	CDH11	protein_coding	16	cadherin 11	2041.26	0.734706	0.0887219	8.27729	1.26012e-16	1.25659e-14
ENSG00000140941	MAP1LC3B	protein_coding	16	microtubule associated protein 1 light chain 3 beta	4660.68	0.243114	0.0609651	3.98773	6.6708e-05	0.00100688
ENSG00000140948	ZCCHC14	protein_coding	16	zinc finger CCHC-type containing 14	1180.07	0.855037	0.10642	8.01918	1.06451e-15	9.70915e-14
ENSG00000141068	KSR1	protein_coding	17	kinase suppressor of ras 1	1599.36	-0.341749	0.0830891	-4.1142	3.88524e-05	0.00063863
ENSG00000141258	SGSM2	protein_coding	17	small G protein signaling modulator 2	1668.81	-0.256157	0.0776085	-3.30026	0.000965959	0.00978917
ENSG00000141298	SSH2	protein_coding	17	slingshot protein phosphatase 2	2168.11	0.612707	0.105767	5.78781	7.13079e-09	2.62715e-07
ENSG00000141446	ESCO1	protein_coding	18	establishment of sister chromatid cohesion N-acetyltransferase 1	469.344	0.307362	0.0932619	3.29218	0.000994127	0.0100001
ENSG00000141524	TMC6	protein_coding	17	transmembrane channel like 6	344.762	-0.3443	0.104289	-3.30189	0.000960362	0.00974618
ENSG00000141569	TRIM65	protein_coding	17	tripartite motif containing 65	842.738	-0.253301	0.0762454	-3.32283	0.00089108	0.0091481
ENSG00000141570	CBX8	protein_coding	17	chromobox 8	92.5926	0.63015	0.160189	3.90643	9.36695e-05	0.00132681
ENSG00000141580	WDR45B	protein_coding	17	WD repeat domain 45B	3043.54	0.205792	0.0617932	3.33018	0.000867901	0.00893466
[truncated: 1,132 more rows]

## Sheet: Table S4
Ingenuity Canonical Pathways	-log(B-H p-value)	Ratio	z-score
[truncated: 624 more rows]

[truncated: 7 more sheets: Table S5, Table S6, Table S7, Table S8, Table S9, Table S10, Table S11]
